# Supplementary material for: Impact of the new hazard classes in the CLP regulation on EU chemicals legislation
Source: Environ Sci Eur. 2025 Jan 29;37(1):19. doi: 10.1186/s12302-025-01054-4 (PMC11779689; doi:10.1186/s12302-025-01054-4)
Supplement: Supplementary file 1 — Supplementary material 1. [file 12302_2025_1054_MOESM1_ESM.xlsx]

## Sheet: EUCLEF chemicals legislation
Regulation	Full name	Short description	Document number (latest consolidated version)	Search word "1272/2008"	search word "classifi"	Search word "hazardous"	Search word "PBT" or "persist" or "vPvB"	Seach word "endocrine"	Additional search words used	Contains obligations for substances with endocrine, PBT/vPvB or PMT/vPvM properties	Criteria for endocrine properties	Criteria used for PBT/vPvB properties	Criteria used for PMT/vPvM properties
CLP - Classification, Labelling and Packaging	Regulation (EC) No 1272/2008 of the European Parliament and of the Council of 16 December 2008 on classification, labelling and packaging of substances and mixtures, amending and repealing Directives 67/548/EEC and 1999/45/EC, and amending Regulation (EC) No 1907/2006	The Classification, Labelling and Packaging (CLP) Regulation ((EC) No 1272/2008) is based on the United Nations' Globally Harmonised System (GHS) and its purpose is to ensure a high level of protection of health and the environment, as well as the free movement of substances, mixtures and articles.	02008R1272-20230420	NA	NA	NA	NA	NA	NA	NA	Annex I to CLP 3.11 for human health and 4.2 för environment	4.3 PBT/vPvB	4.4 PMT/vPvM
REACH - Registration, Evaluation, Authorisation and Restriction of Chemicals Regulation	Regulation (EC) No 1907/2006 of the European Parliament and of the Council of 18 December 2006 concerning the Registration, Evaluation, Authorisation and Restriction of Chemicals (REACH), establishing a European Chemicals Agency, amending Directive 1999/45/EC and repealing Council Regulation (EEC) No 793/93 and Commission Regulation (EC) No 1488/94 as well as Council Directive 76/769/EEC and Comm…	REACH is a regulation of the European Union, adopted to improve the protection of human health and the environment from the risks that can be posed by chemicals, while enhancing the competitiveness of the EU chemicals industry. It also promotes alternative methods for the hazard assessment of substances in order to reduce the number of tests on animals.	02006R1907-20230629	yes	yes	yes	yes	yes	"article 57"	yes	criteria set out in Delegated Regulation (EU) 2017/2100 or Commission Regulation (EU) 2018/605	criteria set out in Annex XIII to REACH	no
BPR - Biocidal Products Regulation	Regulation (EU) No 528/2012 of the European Parliament and of the Council of 22 May 2012 concerning the making available on the market and use of biocidal products	The Biocidal Products Regulation (BPR, Regulation (EU) 528/2012) concerns the placing on the market and use of biocidal products, which are used to protect humans, animals, materials or articles against harmful organisms like pests or bacteria, by the action of the active substances contained in the biocidal product. This regulation aims to improve the functioning of the biocidal products market …	02012R0528-20220415	yes	yes	yes	yes	yes	"article 10", "candidte for substitution", "substance of concern", "article 5"	yes	criteria set out in Delegated Regulation (EU) 2017/2100	criteria set out in Annex XIII to REACH	no
PIC - Prior Informed Consent Regulation	Regulation (EU) No 649/2012 of the European Parliament and of the Council of 4 July 2012 concerning the export and import of hazardous chemicals	The Prior Informed Consent Regulation governs the trade of certain hazardous chemicals that are banned or severely restricted in the EU. It places obligations on companies that wish to export these chemicals to non-EU countries or import them into the EU.	02012R0649-20220701	yes	yes	yes	yes	no		yes	no	criteria set out in Annex XIII to REACH	no
POPs - Persistent Organic Pollutants Regulation	Regulation (EU) 2019/1021 of the European Parliament and of the Council of 20 June 2019 on persistent organic pollutants	Persistent organic pollutants (POPs) are organic substances that persist in the environment, accumulate in living organisms and pose a risk to our health and the environment. They can be transported by air, water or migratory species across international borders, reaching regions where they have never been produced or used. International risk management is necessary as no region can manage the ri…	02019R1021-20230828	no	yes	yes	yes	no	"67/548/EEC", "1999/45/EC", "dangerous"	no	no	no	no
Inland Transport of Dangerous Goods Directive	Directive 2008/68/EC of the European Parliament and of the Council of 24 September 2008 on the inland transport of dangerous goods (Text with EEA relevance)	Directive 2008/68/EC establishes common rules for the safe and secure transport of dangerous goods within and between EU countries by road, rail or inland waterway. (It also covers aspects such as loading and unloading, the transfer to and from another mode of transport, as well as the stops in the course of the transport process.) It extends the application of international rules to national tra…	02008L0068-20230621	no	yes	yes	no	no	"67/548/EEC", "1999/45/EC", "dangerous"	no	no	no	no
PPPR - Plant Protection Products Regulation	Regulation (EC) No 1107/2009 of the European Parliament and of the Council of 21 October 2009 concerning the placing of plant protection products on the market and repealing Council Directives 79/117/EEC and 91/414/EEC	Regulation (EC) No 1107/2009 (PPPR) lays down rules for authorising the sale, use and control of plant protection products (PPPs) in the EU. A plant protection product usually contains more than one component, including active substances, safeners, synergists, and co-formulants. The list of approved active substances is regulated pursuant to Regulation (EU) No 540/2011; co-formulants which are no…	02009R1107-20221121	yes	yes	yes	yes	yes	"candidte for substitution", "substance of concern"	yes	criteria set in Annex II 3.6 & 3.8 of PPPR (2018/605)	criteria set out in Annex II part 3.7 of the PPPR	no
Pesticide Residues Regulation	Regulation (EC) No 396/2005 of the European Parliament and of the Council of 23 February 2005 on maximum residue levels of pesticides in or on food and feed of plant and animal origin and amending Council Directive 91/414/EEC (Text with EEA relevance)	Regulation EC 396/2005 establishes, in accordance with the general principles laid down in Regulation (EC) No 178/2002, in particular the need to ensure a high level of consumer protection and harmonised Community provisions relating to maximum levels of pesticide residues in or on food and feed of plant and animal origin. This Regulation shall apply to products of plant and animal origin or part…	02005R0396-20230622	no	no	no	no	no	"67/548/EEC", "1999/45/EC", "dangerous"	no	no	no	no
Statistics on Pesticides Regulation	Regulation (EC) No 1185/2009 of the European Parliament and of the Council of 25 November 2009 concerning statistics on pesticides (Text with EEA relevance)	Regulation 1185/2009/EC concerning statistics on pesticides sets up rules and procedures for the collection and dissemination of statistics on the sale and use of pesticides. The statistics are used with other relevant data by the EU countries to draw up national action plans to reduce risks of pesticide use on human health and the environment, as well as EU policies on sustainable development an…	02009R1185-20211208	no	yes	no	no	no	"67/548/EEC", "1999/45/EC", "dangerous"	no	no	no	no
Ambient Air Quality Directive	Directive 2008/50/EC of the European Parliament and of the Counsel of 21 May 2008 on ambient air quality and cleaner air for Europe	The Directive establishes air quality objectives, including ambitious, cost-effective targets for improving human health and environmental quality up to 2020. It also specifies ways of assessing these and of taking any corrective action if the standards are not met. It provides for the public to be kept informed. This directive merges most of existing air quality legislation into a single directi…	02008L0050-20150918	no	yes	no	yes	no	"67/548/EEC", "1999/45/EC", "dangerous"	no	no	no	no
As, Cd, Hg, Ni, PAHs in Ambient Air Directive	Directive 2004/107/EC of the European Parliament and of the Council of 15 December 2004 relating to arsenic, cadmium, mercury, nickel and polycyclic aromatic hydrocarbons in ambient air	The objective of this Directive is to establish a target value for the concentration of arsenic, cadmium, nickel and benzo(a)pyrene in ambient air so as to avoid, prevent or reduce harmful effects of those heavy metals on human health and the environment as a whole. It determines common methods and criteria for the assessment of concentrations of arsenic, cadmium, mercury, nickel and polycyclic a…	02004L0107-20150918	no	yes	yes	no	no	"67/548/EEC", "1999/45/EC", "dangerous"	no	no	no	no
Atmospheric Pollutants Emission Reductions Directive	Directive (EU) 2016/2284 of the European Parliament and of the Council of 14 December 2016 on the reduction of national emissions of certain atmospheric pollutants, amending Directive 2003/35/EC and repealing Directive 2001/81/EC (Text with EEA relevance)	The National Emission Ceilings Directive establishes emission reduction commitments for all EU member states as regards important air pollutants: nitrogen oxides (NOx), non-methane volatile organic compounds (NMVOCs), sulphur dioxide (SO2), ammonia (NH3) and fine particulate matter (PM2.5), as these pollutants are a major contributor to poor air quality and have significant negative impacts on th…	32016L2284	no	no	no	yes	no	"67/548/EEC", "1999/45/EC", "dangerous"	no	no	no	no
Industrial Emissions Directive	Directive 2010/75/EU of the European Parliament and of the Council of 24 November 2010 on industrial emissions (integrated pollution prevention and control) (Text with EEA relevance)	Directive 2010/75/EU is a recast of seven earlier pieces of legislation on industrial emissions; it lays down rules to prevent and control pollution into the air, water and land and to avoid generating waste from large industrial installations.	02010L0075-20110106	yes	yes	yes	yes	no	hazardous substances	yes	no	no	no
VOC Emissions from Storage of Petrol and its Distribution Directive	European Parliament and Council Directive 94/63/EC of 20 December 1994 on the control of volatile organic compound (VOC) emissions resulting from the storage of petrol and its distribution from terminals to service stations	Directive 94/63/EC aims to reduce emissions from volatile organic compounds due to evaporation of petrol in the fuel storage and distribution chain.	01994L0063-20190726	no	no	no	no	no	"67/548/EEC", "1999/45/EC", "dangerous"	no	no	no	no
Batteries Directive	Directive 2006/66/EC of the European Parliament and of the Council of 6 September 2006 on batteries and accumulators and waste batteries and accumulators and repealing Directive 91/157/EEC (Text with EEA relevance)	This legislation prohibits the placing on the market of most batteries and accumulators with a certain mercury or cadmium content and establishes rules for the collection, recycling, treatment and disposal of batteries and accumulators.	02006L0066-20180704	no	no	yes	no	no	"67/548/EEC", "1999/45/EC", "dangerous"	no	no	no	no
End-of-Life Vehicles Directive	Directive 2000/53/EC of the European Parliament and of the Council of 18 September 2000 on end-of life vehicles	The end-of-life vehicles Directive sets out measures to prevent and limit waste from end-of-life vehicles and their components and ensures that where possible this is reused, recycled or recovered.	02000L0053-20200306	yes	yes	yes	no	no	hazardous substances	yes	no	no	no
Packaging and Packaging Waste Directive	European Parliament and Council Directive 94/62/EC of 20 December 1994 on packaging and packaging waste	Directive 94/62/EC sets out the EU's rules on managing packaging and packaging waste. EU countries must take measures, such as national programmes, incentives through extended producer responsibility schemes and other economic instruments, to prevent the generation of packaging waste and to minimise the environmental impact of packaging.	01994L0062-20180704	no	yes	yes	no	no	"67/548/EEC", "1999/45/EC", "dangerous"	no	no	no	no
RoHS - Restriction of Hazardous Substances in Electrical & Electronic Equipment Directive	Directive 2011/65/EU of the European Parliament and of the Council of 8 June 2011 on the restriction of the use of certain hazardous substances in electrical and electronic equipment (recast)	Directive 2011/65/EU on the restriction on the use of certain hazardous substances in electrical and electronic equipment (EEE) is recast legislation that updates Directive 2002/95/EC.The recast strengthens existing rules on the use of hazardous substances, such as lead, mercury and cadmium, in EEE to protect human health and the environment, in particular by enabling environmentally sound recove…	02011L0065-20230901	no	no	yes	no	no	"67/548/EEC", "1999/45/EC", "dangerous"	no	no	no	no
Shipments of Waste Regulation	Regulation (EC) No 1013/2006 of the European Parliament and of the Council of 14 June 2006 on shipments of waste	The Regulation lays down rules for controlling waste shipments in order to improve environmental protection. It also incorporates the provisions of the Basel Convention and the revision of the OECD's 2001 decision on the control of transboundary movements of wastes destined for recovery operations (i.e. where a waste is processed to recover a usable product or converted into a fuel) in EU law.	02006R1013-20210111	no	yes	yes	yes	no	"67/548/EEC", "1999/45/EC", "dangerous"	no	no	no	no
WEEE - Waste Electrical & Electronic Equipment Directive	Directive 2012/19/EU of the European Parliament and of the Council of 4 July 2012 on waste electrical and electronic equipment (WEEE) (Text with EEA relevance)	The Directive aims to protect the environment and human health by encouraging sustainable production and consumption. It does so by: (1) preventing the creation of waste electrical and electronic equipment (WEEE); (2) promoting reuse, recycling and other ways of recovering waste from electrical and electronic equipment (EEE); and supporting the efficient use of resources and recovery of valuable …	02012L0019-20180704	no	yes	yes	no	no	"67/548/EEC", "1999/45/EC", "dangerous"	no	no	no	no
WFD - Waste Framework Directive	Directive 2008/98/EC of the European Parliament and of the Council of 19 November 2008 on waste and repealing certain Directives (Text with EEA relevance)	This Directive lays down measures to protect the environment and human health by preventing or reducing the adverse impacts of the generation and management of waste and by reducing overall impacts of resource use and improving the efficiency of such use.	02008L0098-20180705	yes	yes	yes	no	no	"67/548/EEC", "1999/45/EC", "dangerous", "hazardous waste"	yes	no	no	no
Marine Environmental Policy Framework Directive	Directive 2008/56/EC of the European Parliament and of the Council of 17 June 2008 establishing a framework for community action in the field of marine environmental policy (Marine Strategy Framework Directive) (Text with EEA relevance)	The Directive establishes a common approach and objectives for the prevention, protection and conservation of the marine environment against damaging human activities.	02008L0056-20170607	no	no	no	no	no	"67/548/EEC", "1999/45/EC", "dangerous"	no	no	no	no
Urban Waste Water Treatment Directive	Council Directive 91/271/EEC of 21 May 1991 concerning urban waste-water treatment	This Directive concerns the collection, treatment and discharge of urban waste water and the treatment and discharge of waste water from certain industrial sectors. The objective of the Directive is to protect the environment from the adverse effects of these waste water discharges.	01991L0271-20140101	no	no	no	yes	no	"67/548/EEC", "1999/45/EC", "dangerous"	no	no	no	no
Water Environmental Quality Standards Directive	Directive 2008/105/EC of the European Parliament and of the Council of 16 December 2008 on environmental quality standards in the field of water policy, amending and subsequently repealing Council Directives 82/176/EEC, 83/513/EEC, 84/156/EEC, 84/491/EEC, 86/280/EEC and amending Directive 2000/60/EC of the European Parliament and of the Council	The directive sets environmental quality standards for priority substances and eight other pollutants, including the metals cadmium, lead, mercury and nickel, and their compounds; benzene; polyaromatic hydrocarbons (PAH); and several pesticides. Several of these priority substances are classed as hazardous. EU countries must ensure compliance with the EQSs. They must also take measures to ensure …	02008L0105-20130913	no	yes	yes	yes	no	"67/548/EEC", "1999/45/EC", "dangerous"	no	no	criteria set out in Annex XIII to REACH	no
Water Framework Directive	Directive 2000/60/EC of the European Parliament and of the Council of 23 October 2000 establishing a framework for Community action in the field of water policy	The purpose of this Directive is to establish a framework for the protection of inland surface waters, transitional waters, coastal waters and groundwater. It sets out rules to halt deterioration in the status of European Union (EU) water bodies and achieve 'good status' for Europe's rivers, lakes and groundwater.	02000L0060-20141120	no	yes	yes	yes	no	"67/548/EEC", "1999/45/EC", "dangerous"	yes	no	no	no
Water for Human Consumption Directive	Council Directive 98/83/EC of 3 November 1998 on the quality of water intended for human consumption	The Drinking Water Directive (Council Directive 98/83/EC of 3 November 1998 on the quality of water intended for human consumption) concerns the quality of water intended for human consumption. Its objective is to protect human health from adverse effects of any contamination of water intended for human consumption by ensuring that it is wholesome and clean.	No longer in force, Date of end of validity: 25/05/2021	NA	NA	NA	NA	NA	NA	NA	NA	NA	NA
CMD - Carcinogens and Mutagens Directive	Directive 2004/37/EC of the European Parliament and of the Council of 29 April 2004 on the protection of workers from the risks related to exposure to carcinogens or mutagens at work (Sixth individual Directive within the meaning of Article 16(1) of Council Directive 89/391/EEC) (Text with EEA relevance)	Directive 2004/37/EC sets out the minimum requirements for protecting workers against risks to their health and safety arising, or likely to arise, from exposure to carcinogens and mutagens at work. To reduce the risks associated with such exposure to workers' health and safety, it lays down preventive and protective measures, as well as exposure limits.	02004L0037-20220405	yes	yes	yes	no	no	"67/548/EEC", "1999/45/EC", "dangerous"	yes	no	no	no
Chemical, Physical and Biological Agents at Work Directive	Commission Directive 91/322/EEC of 29 May 1991 on establishing indicative limit values by implementing Council Directive 80/1107/EEC on the protection of workers from the risks related to exposure to chemical, physical and biological agents at work	This Directive is based on Directive 80/1107/EEC,which was repealed and replaced by Directive 98/24/EC. It sets out limit values for certain substances in its Annex. The limit values for 17 of these substances were later on transferred to Directive 2006/15/EC. The current Directive establishes values for a reference period of eight hours for 6 substances.	01991L0322-20180821	no	no	no	no	no	"67/548/EEC", "1999/45/EC", "dangerous"	no	no	no	no
OELs - Occupational Exposure Limits - 1st list	Commission Directive 2000/39/EC of 8 June 2000 establishing a first list of indicative occupational exposure limit values in implementation of Council Directive 98/24/EC on the protection of the health and safety of workers from the risks related to chemical agents at work (Text with EEA relevance)	The list is based on Council Directive 98/24/EC. Member States shall establish national occupational exposure limit values for the chemical agents listed in the Annex, taking into account the Community values. The Directive establishes values for a reference period of eight-hours time weighted average and also for a short term period of 15 minutes for 61 chemical agents.	02000L0039-20210520	no	no	no	no	no	"67/548/EEC", "1999/45/EC", "dangerous"	no	no	no	no
OELs - Occupational Exposure Limits - 2nd list	Commission Directive 2006/15/EC of 7 February 2006 establishing a second list of indicative occupational exposure limit values in implementation of Council Directive 98/24/EC and amending Directives 91/322/EEC and 2000/39/EC (Text with EEA relevance)	The list is based on Council Directive 98/24/EC. Member States shall establish national occupational exposure limit values for the chemical agents listed in the Annex, taking into account the Community values but may determine its nature in accordance with national legislation and practice. The Directive establishes values for a reference period of eight-hours time weighted average and also for a…	32006L0015	no	no	yes	no	no	"67/548/EEC", "1999/45/EC", "dangerous"	no	no	no	no
OELs - Occupational Exposure Limits - 3rd list	Commission Directive 2009/161/EU of 17 December 2009 establishing a third list of indicative occupational exposure limit values in implementation of Council Directive 98/24/EC and amending Commission Directive 2000/39/EC (Text with EEA relevance)	The Community indicative occupational exposure limit values are established as implementation of Council Directive 98/24/EC. In the Annex to Commission Directive 2000/39/EC, the reference to phenol is deleted and the new limit values are included in this Directive. The Directive establishes values for a reference period of eight-hours time weighted average and also for a short term period of 15 m…	02009L0161-20180821	no	no	no	no	no	"67/548/EEC", "1999/45/EC", "dangerous"	no	no	no	no
OELs - Occupational Exposure Limits - 4th list	Commission Directive (EU) 2017/164 of 31 January 2017 establishing a fourth list of indicative occupational exposure limit values pursuant to Council Directive 98/24/EC, and amending Commission Directives 91/322/EEC, 2000/39/EC and 2009/161/EU (Text with EEA relevance)	The list is based on Council Directive 98/24/EC. Member States shall transpose this Directive by 21 August 2018 at the latest. Regarding the limit values introduced for nitrogen monoxide, nitrogen dioxide and carbon monoxide, Member States have until 21 August 2023 at the latest. The Directive adds limit values for 27 new chemical agents, and amends 6 existing ones established by earlier directiv…	32017L0164	no	no	yes	no	no	"67/548/EEC", "1999/45/EC", "dangerous"	no	no	no	no
OELs - Occupational Exposure Limits - 5th list	Commission Directive (EU) 2019/1831 of 24 October 2019 establishing a fifth list of indicative occupational exposure limit values pursuant to Council Directive 98/24/EC and amending Commission Directive 2000/39/EC	This list is based on Council Directive 98/24/EC. Member States shall transpose this Directive by 20 May 2021 at the latest. The Directive adds indicative occupational exposure limit values for 9 chemical agents, and amends an existing one (i.e., cumene) established by an earlier directive (i.e., 2000/39/EC).	02019L1831-20191031	no	no	no	no	no	"67/548/EEC", "1999/45/EC", "dangerous"	no	no	no	no
Ceramic Articles Directive	Council Directive of 15 October 1984 on the approximation of the laws of the Member States relating to ceramic articles intended to come into contact with foodstuffs (84/500/EEC)	The Directive lays down maximum limits for the cadmium and lead transferred by ceramic objects to the foodstuffs with which they enter into contact. To be sold, these ceramics must be accompanied by a written declaration provided by the manufacturer or importer, guaranteeing that they do not exceed the maximum limits for lead and cadmium. The information required is described in Annex II (introdu…	01984L0500-20050520	no	no	no	no	no	"67/548/EEC", "1999/45/EC", "dangerous"	no	no	no	no
Food Contact Active and Intelligent Materials and Articles Regulation	Commission Regulation (EC) No 450/2009 of 29 May 2009 on active and intelligent materials and articles intended to come into contact with food (Text with EEA relevance)	Regulation 450/2009/EC seeks to lay down specific rules for active and intelligent materials and articles, which supplement those set out in Regulation (EC) No 1935/2004, the general Regulation on materials and articles intended to come into contact with food. It also establishes specific requirements for the marketing of these materials and articles and sets out the procedure for their authorisa…	32009R0450	yes	yes	no	no	no	"67/548/EEC", "1999/45/EC", "dangerous"	yes	no	no	no
Food Contact Materials (FCM) Framework Regulation	Regulation (EC) No 1935/2004 of the European Parliament and of the Council of 27 October 2004 on materials and articles intended to come into contact with food and repealing Directives 80/590/EEC and 89/109/EEC	This Directive lays down common rules for packaging materials and articles such as bottles and containers, which come, or may come, into contact with food, either directly or indirectly. It seeks to protect human health and consumers' interests as well as ensure that the products used may be sold anywhere in the European Economic Area - the 27 EU countries, Iceland, Liechtenstein and Norway in wh…	02004R1935-20210327	yes	no	no	no	no	"67/548/EEC", "1999/45/EC", "dangerous"	no	no	no	no
Food Contact Recycled Plastic Materials and Articles Regulation	Commission Regulation (EC) No 282/2008 of 27 March 2008 on recycled plastic materials and articles intended to come into contact with foods and amending Regulation (EC) No 2023/2006 (Text with EEA relevance)	This Regulation sets out specific measures for recycled plastic materials and articles, supplementing Regulation (EC) No 1935/2004 on materials and articles intended to come into contact with food.	No longer in force	NA	NA	NA	NA	NA		NA	NA	NA	NA
Food Contact Regenerated Cellulose Directive	Commission Directive 2007/42/EC of 29 June 2007 relating to materials and articles made of regenerated cellulose film intended to come into contact with foodstuffs (Codified version) (Text with EEA relevance)	The directive applies to regenerated cellulose film - either in the form of a finished product in itself or part of a finished product containing other materials - which is intended to come into contact or placed in contact with food.	32007L0042	no	no	no	no	no	"67/548/EEC", "1999/45/EC", "dangerous"	no	no	no	no
Plastic Materials and Articles Regulation	Commission Regulation (EU) No 10/2011 of 14 January 2011 on plastic materials and articles intended to come into contact with food (Text with EEA relevance)	The most comprehensive specific EU measure is Regulation (EU) No 10/2011 on plastic materials and articles. It sets out rules on the composition of plastic FCMs, and establishes a Union List of substances that are permitted for use in the manufacture of plastic FCMs. The Regulation also specifies restrictions on the use of these substances and sets out rules to determine the compliance of plastic…	02011R0010-20230831	yes	yes	no	no	no		yes	no	no	no
CAD - Chemical Agents Directive	Council Directive 98/24/EC of 7 April 1998 on the protection of the health and safety of workers from the risks related to chemical agents at work (fourteenth individual Directive within the meaning of Article 16(1) of Directive 89/391/EEC)	This directive lays down minimum requirements to protect workers from risks to their health and safety from the effects of chemicals they may encounter in the course of their job. It sets out exposure limit values and preventive measures.	01998L0024-20190726	yes	yes	yes	no	no	"Hazardous chemical agent"	yes	no	no	no
Protection of Pregnant and Breastfeeding Workers Directive	Council Directive 92/85/EEC of 19 October 1992 on the introduction of measures to encourage improvements in the safety and health at work of pregnant workers and workers who have recently given birth or are breastfeeding (tenth individual Directive within the meaning of Article 16 (1) of Directive 89/391/EEC)	This Directive sets out the basic rights of all women before and after pregnancy in the European Union (EU). The Directive is one of several 'daughter directives' adopted under the Framework Directive 89/391/EEC on the safety and health of workers at work. Namely, it aims to protect the health and safety of women in the workplace when pregnant or after they have recently given birth, and women wh…	01992L0085-20190726	yes	yes	yes	no	no		yes	no	no	no
Protection of Young People Directive	Council Directive 94/33/EC of 22 June 1994 on the protection of young people at work	Directive 94/33/EC on the protection of young people at work sets minimum requirements in order to guarantee improvements in the health and safety of young workers.	01994L0033-20190726	yes	yes	no	no	no		yes	no	no	no
Safety and Health of Workers at Work Directive	Council Directive 89/391/EEC of 12 June 1989 on the introduction of measures to encourage improvements in the safety and health of workers at work	This Directive introduces measures to improve the health and safety of people at work. It sets out obligations for both employers and employees to reduce accidents and occupational disease in the workplace, including exposure to hazardous substances.	01989L0391-20081211	no	no	no	no	no	"67/548/EEC", "1999/45/EC", "dangerous"	no	no	no	no
Safety and/or Health Signs at Work Directive	EU Directive 92/58/EEC on the minimum requirements for the provision of safety and/or health signs at work. OJ, L 245, p. 23, 26 August 1992, as amended through OJ, L 65, p. 1, 5 March 2014	Directive 92/58/EEC requires employers to ensure proper signage is posted in areas where hazards cannot be avoided or reduced. The annexes to this directive provide detailed information about the minimum requirements for all safety and health signs, and they have been adapted to reflect the requirements of subsequent related directives and technical progress in the field of health and safety sign…	01992L0058-20190726	yes	yes	yes	no	no		yes	no	no	no
Active Implantable Medical Devices Directive	Council Directive 90/385/EEC of 20 June 1990 on the approximation of the laws of the Member States relating to active implantable medical devices	The aim of Directive 90/385/EEC is to ensure a high level of protection for human health and safety, smooth operation of the single market and to achieve the results for which the active implantable medical devices are intended. It does this by harmonising national legislation on active implantable medical devices. This ensures universally high safety standards for patients, giving the public con…	No longer in force, Date of end of validity: 25/05/2021	NA	NA	NA	NA	NA		NA	NA	NA	NA
Aerosol Dispensers Directive	Council Directive 75/324/EEC of 20 May 1975 on the approximation of the laws of the Member States relating to aerosol dispensers	The Aerosol Dispensers Directive (ADD - Council Directive 75/324/EEC) has two objectives which are fulfilled by technical harmonisation at the European level: Guaranteeing those products within the scope of the Directive will be safe for consumers and other users in respect of hazards related to pressure and where appropriate, flammability and inhalation; and securing the free movement of aerosol…	01975L0324-20180212	yes	yes	yes	no	no		yes	no	no	no
Civil Explosives Directive	Directive 2014/28/EU of the European Parliament and of the Counsel of 26 February 2014 on the harmonisation of the laws of the Member States relating to the making available on the market and supervision of explosives for civil uses (recast) (Text with EEA relevance)	Directive 2014/28/EU on making available on the market and supervision of explosives for civil uses sets out rules for the placing on the market and supervision of explosives for civil uses in the EU. The directive lays down manufacturers', importers' and distributors' responsibilities with respect to the trade in such commercial explosives.	32014L0028	no	no	yes	yes	no	"67/548/EEC", "1999/45/EC", "dangerous"	no	no	no	no
Construction Products Regulation	Regulation (EU) No 305/2011 of the European Parliament and of the Council of 9 March 2011 laying down harmonised conditions for the marketing of construction products and repealing Council Directive 89/106/EEC (Text with EEA relevance)	This Regulation aims to make the single market work better and improve the free movement of construction products in the EU, by laying down uniform rules for the marketing of these products and by providing a common technical language to assess the performance of construction products. In this way the Regulation also enables EU countries to ensure the safety of construction works.	02011R0305-20210716	no	yes	yes	no	no	"67/548/EEC", "1999/45/EC", "dangerous"	no	no	no	no
Cosmetic Products Regulation	Regulation (EC) No 1223/2009 of the European Parliament and of the Council of 30 November 2009 on cosmetic products (Text with EEA relevance)	Regulation (EC) No 1223/2009 on cosmetic products is the main regulatory framework for finished cosmetic products when placed on the EU market. It strengthens the safety of cosmetic products and streamlines the framework for all operators in the sector. The regulation simplifies procedures to the extent that the internal market of cosmetic products is now a reality. The regulation replaces Direct…	02009R1223-20230816	yes	yes	yes	no	yes		yes	no	no	no
Detergents Regulation	Regulation (EC) No 648/2004 of the European Parliament and of the Council of 31 March 2004 on detergents (Text with EEA relevance)	Regulation (EC) No 648/2004 on detergents ensures that only detergents with surfactants that are fully biodegradable may be placed on the market. In addition, detergent labels must contain ingredient and dosage information. This is to protect the health of consumers, especially against allergies, and to avoid the over-use of detergents.	02004R0648-20150601	yes	yes	no	yes	yes	"67/548/EEC", "1999/45/EC", "dangerous"	no	no	no	no
EU Ecolabel Regulation	Regulation (EC) No 66/2010 of the European Parliament and of the Council of 25 November 2009 on the EU Ecolabel (Text with EEA relevance)	Established in 1992 and recognised across Europe and worldwide, the EU Ecolabel is a label of environmental excellence that is awarded to products and services meeting high environmental standards throughout their life-cycle: from raw material extraction, to production, distribution and disposal.	02010R0066-20171114	yes	yes	yes	no	no		yes	no	criteria set out in Annex XIII to REACH	no
Fertilisers Regulation-repealed	Regulation (EC) No 2003/2003 of the European Parliament and of the Council of 13 October 2003 relating to fertilisers (Text with EEA relevance)	Regulation 2003/2003/EC consolidates all the European Union rules that apply to fertilisers, and ensure that the technical requirements outlined in the regulation are implemented uniformly. The regulation only applies to mineral fertilisers consisting of one or more plant nutrients. Annex I lists fertilizer types according to their specific characteristics. Fertilisers that meet this type designa…	No longer in force, Date of end of validity: 15/07/2022	NA	NA	NA	NA	NA		NA	NA	NA	NA
Fertilising Products Regulation	Regulation (EU) 2019/1009 of the European Parliament and of the Council of 5 June 2019 laying down rules on the making available on the market of EU fertilising products and amending Regulations (EC) No 1069/2009 and (EC) No 1107/2009 and repealing Regulation (EC) No 2003/2003	Regulation (EU) 2019/1009 lays down rules on the making available on the market of EU fertilising products. It lays down common rules on safety, quality and labelling requirements for fertilising products. It opens the single market for new fertilising products, such as organic and organo-mineral fertilisers, soil improvers, inhibitors, plant biostimulants, growing media or blends. It also introd…	02019R1009-20230316 repealing 2003/2003	yes	yes	yes	no	no		no	no	no	no
General Product Safety Directive	Directive 2001/95/EC of the European Parliament and of the Council of 3 December 2001 on general product safety (Text with EEA relevance)	The Directive, also known as the General Product Safety Directive (GPSD), requires firms to ensure that items on sale are safe and to take corrective action when it is found not to be the case. It introduces an EU rapid alert system for dangerous non-food products. This enables national authorities to share information promptly on any measures taken to withdraw such products from sale.	02001L0095-20100101	no	no	no	no	no		no	no	no	no
In Vitro Diagnostic Medical Devices Directive - repealed	EU. Hazardous Substances for Purposes of Art. 3 & Annex I (Essential Requirements), Directive 98/79/EC on In Vitro Diagnostic Medical Devices	The Directive aims to guarantee the smooth operation of the single market by harmonising different national legislation on the reliability of in vitro diagnostic devices. It provides a high level of protection for the health and safety of patients, users and others and ensures the devices achieve the results for which they are intended. Note that Regulation 2017/746/EU on in vitro diagnostic medi…	01998L0079-20120111	NA	NA	NA	NA	NA		NA	NA	NA	NA
In Vitro Diagnostic Medical Devices Regulation	Regulation (EU) 2017/746 of the European Parliament and of the Council of 5 April 2017 on in vitro diagnostic medical devices and repealing Directive 98/79/EC and Commission Decision 2010/227/EU	The Regulation updates the rules on placing on the EU market, making available and putting into service in vitro diagnostic (IVD) medical devices for human use and their accessories. It also contains rules on the conduct of performance studies that are carried out in the EU concerning IVD medical devices (or accessories). It aims to improve patient safety by introducing stricter procedures for co…	02017R0746-20230320	yes	yes	yes	no	yes		yes	yes (REACH article 59)	no	no
Medical Devices Directive-repealed	Council Directive 93/42/EEC of 14 June 1993 concerning medical devices	The aim of Directive 93/42/EEC is to ensure a high level of protection for human health and safety, smooth operation of the single market and to achieve the results for which medical devices are intended. Specifically, it harmonises national legislation on medical devices. This ensures universally high safety standards for patients, giving the public confidence in the system. It enables the produ…	No longer in force, Date of end of validity: 25/05/2021	NA	NA	NA	NA	NA		NA	NA	NA	NA
Medical Devices Regulation	Regulation (EU) 2017/745 of the European Parliament and of the Council of 5 April 2017 on medical devices, amending Directive 2001/83/EC, Regulation (EC) No 178/2002 and Regulation (EC) No 1223/2009 and repealing Council Directives 90/385/EEC and 93/42/EEC	The aim of Regulation (EU) 2017/745 is to provide a secure, consistent regulatory framework for medical devices and to enhance public health across the EU by ensuring that medical devices are safe, perform as intended and afford benefits to patients and healthcare systems. Please note that Regulation (EU) 2017/745 has repealed Directive 90/385/EEC on active implantable medical devices and Directi…	02017R0745-20230320	yes	yes	yes	no	yes	"CMR"	yes	yes (REACH 59, or BPR 5(3) or new criteria)	no	no
Pressure Equipment Directive	Directive 2014/68/EU of the European Parliament and of the Council of 15 May 2014 on the harmonisation of the laws of the Member States relating to the making available on the market of pressure equipment (recast) (Text with EEA relevance)	Directive 2014/68/EU lays down essential safety requirements for pressure equipment and assemblies (such as boilers, pressure cookers, fire extinguishers, heat exchangers and steam generators). All stationary pressure equipment must conform to strict specifications if it is to be sold in the EU.	02014L0068-20140717	yes	yes	yes	no	no	"group 1"	yes	no	no	no
Toy Safety Directive	Directive 2009/48/EC of the European Parliament and of the Council of 18 June 2009 on the safety of toys (Text with EEA relevance)	The Directive sets out the safety requirements that toys made available in the EU must meet. These requirements are designed to provide a high level of health and safety, to protect the public and the environment and to guarantee free movement of toys in the EU. It identifies the particular responsibilities of different operators in the supply chain from manufacturer to importer/retailer/distribu…	02009L0048-20221205	yes	yes	yes	no	no		yes	no	no	no

## Sheet: Regulatory obligations
Regulation/ Directive	Article number and name	CLP Hazard class/hazardous property	Regulatory obligation
REACH	Article 14(4) Chemical safety report and duty to apply and recommend risk reduction measures	PBT/vPvB	4. If, as a result of carrying out steps (a) to (d) of paragraph 3, the registrant concludes that the substance fulfils the criteria for any of the following hazard classes or categories set out in Annex I to Regulation (EC) No 1272/2008: (a) hazard classes 2.1 to 2.4, 2.6 and 2.7, 2.8 types A and B, 2.9, 2.10, 2.12, 2.13 categories 1 and 2, 2.14 categories 1 and 2, 2.15 types A to F; (b) hazard …
REACH	Article 31(1)(a) Requirements for safety data sheets	3.11. Endocrine disruption for human health	1. The supplier of a substance or a mixture shall provide the recipient of the substance or mixture with a safety data sheet compiled in accordance with Annex II: (a) where a substance or mixture meets the criteria for classification as hazardous in accordance with Regulation (EC) No 1272/2008;
REACH	Article 31(1)(a) Requirements for safety data sheets	4.2. Endocrine disruption for the environment	1. The supplier of a substance or a mixture shall provide the recipient of the substance or mixture with a safety data sheet compiled in accordance with Annex II: (a) where a substance or mixture meets the criteria for classification as hazardous in accordance with Regulation (EC) No 1272/2008;
REACH	Article 31(1)(a) Requirements for safety data sheets	4.3. Persistent, Bioaccumulative and Toxic or Very Persistent, Very Bioaccumulative properties	1. The supplier of a substance or a mixture shall provide the recipient of the substance or mixture with a safety data sheet compiled in accordance with Annex II: (a) where a substance or mixture meets the criteria for classification as hazardous in accordance with Regulation (EC) No 1272/2008;
REACH	Article 31(1)(a) Requirements for safety data sheets	4.4. Persistent, Mobile and Toxic or Very Persistent, Very Mobile properties	1. The supplier of a substance or a mixture shall provide the recipient of the substance or mixture with a safety data sheet compiled in accordance with Annex II: (a) where a substance or mixture meets the criteria for classification as hazardous in accordance with Regulation (EC) No 1272/2008;
REACH	Article 31(1)(b) Requirements for safety data sheets	PBT/vPvB	1. The supplier of a substance or a mixture shall provide the recipient of the substance or mixture with a safety data sheet compiled in accordance with Annex II: (b) where a substance is persistent, bioaccumulative and toxic or very persistent and very bioaccumulative in accordance with the criteria set out in Annex XIII;
REACH	Article 40(1) Examination of testing proposals	PBT/vPvB	1. The Agency shall examine any testing proposal set out in a registration or a downstream user report for provision of the information specified in Annexes IX and X for a substance. Priority shall be given to registrations of substances which have or may have PBT, vPvB, sensitising and/or carcinogenic, mutagenic or toxic for reproduction (CMR) properties, or substances above 100 tonnes per year …
REACH	Article 57(d)(e) Substances to be included in Annex XIV	PBT/vPvB	The following substances may be included in Annex XIV in accordance with the procedure laid down in Article 58: (d) substances which are persistent, bioaccumulative and toxic in accordance with the criteria set out in Annex XIII of this Regulation; (e) substances which are very persistent and very bioaccumulative in accordance with the criteria set out in Annex XIII of this Regulation;
REACH	Article 57(f) Substances to be included in Annex XIV	ED HH/ENV	The following substances may be included in Annex XIV in accordance with the procedure laid down in Article 58: (f) substances — such as those having endocrine disrupting properties or those having persistent, bioaccumulative and toxic properties or very persistent and very bioaccumulative properties, which do not fulfil the criteria of points (d) or (e) — for which there is scientific evidence o…
REACH	Article 57(f) Substances to be included in Annex XIV	PBT/vPvB	The following substances may be included in Annex XIV in accordance with the procedure laid down in Article 58: (f) substances — such as those having endocrine disrupting properties or those having persistent, bioaccumulative and toxic properties or very persistent and very bioaccumulative properties, which do not fulfil the criteria of points (d) or (e) — for which there is scientific evidence o…
BPR	Article 4(1) Conditions for approval	ED HH	1. An active substance shall be approved for an initial period not exceeding 10 years if at least one biocidal product containing that active substance may be expected to meet the criteria laid down in point (b) of Article 19(1) taking into account the factors set out in Article 19(2) and (5). An active substance that falls under Article 5 may only be approved for an initial period not exceeding …
BPR	Article 4(1) Conditions for approval	PBT/vPvB	1. An active substance shall be approved for an initial period not exceeding 10 years if at least one biocidal product containing that active substance may be expected to meet the criteria laid down in point (b) of Article 19(1) taking into account the factors set out in Article 19(2) and (5). An active substance that falls under Article 5 may only be approved for an initial period not exceeding …
BPR	Article 5(1)(d) Exclusion criteria	ED HH	1. Subject to paragraph 2, the following active substances shall not be approved: (d) active substances which, on the basis of the criteria specified pursuant to the first subparagraph of paragraph 3 or, pending the adoption of those criteria, on the basis of the second and third subparagraphs of paragraph 3, are considered as having endocrine-disrupting properties that may cause adverse effects …
BPR	Article 5(1)(e) Exclusion criteria	PBT/vPvB	1. Subject to paragraph 2, the following active substances shall not be approved: (e) active substances which meet the criteria for being PBT or vPvB according to Annex XIII to Regulation (EC) No 1907/2006.
BPR	Article 10(4) Active substances which are candidates for substitution	ED HH	4. By way of derogation from Article 4(1) and Article 12(3), the approval of an active substance that is considered as a candidate for substitution and each renewal shall be for a period not exceeding seven years. [Article 10: (1). An active substance shall be considered a candidate for substitution if any of the following conditions are met: (a) it meets at least one of the exclusion criteria li…
BPR	Article 10(4) Active substances which are candidates for substitution	PBT/vPvB	4. By way of derogation from Article 4(1) and Article 12(3), the approval of an active substance that is considered as a candidate for substitution and each renewal shall be for a period not exceeding seven years. [Article 10: (1). An active substance shall be considered a candidate for substitution if any of the following conditions are met: (a) it meets at least one of the exclusion criteria li…
BPR	Article 19(4)(c) Conditions for granting an authorisation	PBT/vPvB	4. A biocidal product shall not be authorised for making available on the market for use by the general public where: (c) it consists of, contains or generates, a substance that meets the criteria for being PBT or vPvB in accordance with Annex XIII to Regulation (EC) No 1907/2006;
BPR	Article 19(4)(d) Conditions for granting an authorisation	ED HH/ENV	4. A biocidal product shall not be authorised for making available on the market for use by the general public where: (d) it has endocrine-disrupting properties;
BPR	Article 23(1) Comparative assessment of biocidal products	ED HH	1. The receiving competent authority or, in the case of an evaluation of an application for a Union authorisation, the evaluating competent authority, shall perform a comparative assessment as part of the evaluation of an application for authorisation or for renewal of authorisation of a biocidal product containing an active substance that is a candidate for substitution in accordance with Articl…
BPR	Article 23(1) Comparative assessment of biocidal products	PBT/vPvB	1. The receiving competent authority or, in the case of an evaluation of an application for a Union authorisation, the evaluating competent authority, shall perform a comparative assessment as part of the evaluation of an application for authorisation or for renewal of authorisation of a biocidal product containing an active substance that is a candidate for substitution in accordance with Articl…
BPR	Article 23(3) Comparative assessment of biocidal products	ED HH	3. The receiving competent authority or, in the case of a decision on an application for a Union authorisation, the Commission, shall prohibit or restrict the making available on the market or the use of a biocidal product containing an active substance that is a candidate for substitution where a comparative assessment, performed in accordance with the technical guidance notes referred to in Art…
BPR	Article 23(3) Comparative assessment of biocidal products	PBT/vPvB	3. The receiving competent authority or, in the case of a decision on an application for a Union authorisation, the Commission, shall prohibit or restrict the making available on the market or the use of a biocidal product containing an active substance that is a candidate for substitution where a comparative assessment, performed in accordance with the technical guidance notes referred to in Art…
BPR	Article 23(6) Comparative assessment of biocidal products	ED HH	6. Notwithstanding Article 17(4), and without prejudice to paragraph 4 of this Article, an authorisation for a biocidal product containing an active substance that is a candidate for substitution shall be granted for a period not exceeding five years and renewed for a period not exceeding five years.
BPR	Article 23(6) Comparative assessment of biocidal products	PBT/vPvB	6. Notwithstanding Article 17(4), and without prejudice to paragraph 4 of this Article, an authorisation for a biocidal product containing an active substance that is a candidate for substitution shall be granted for a period not exceeding five years and renewed for a period not exceeding five years.
BPR	Article 25 Eligibility for the simplified authorisation procedure	4.2. Endocrine disruption for the environment	For eligible biocidal products, an application for authorisation may be made under a simplified authorisation procedure. A biocidal product shall be eligible if all the following conditions are met: (a) all the active substances contained in the biocidal product appear in Annex I and satisfy any restriction specified in that Annex; (b) the biocidal product does not contain any substance of concer…
BPR	Article 25 Eligibility for the simplified authorisation procedure	4.3. Persistent, Bioaccumulative and Toxic or Very Persistent, Very Bioaccumulative properties	For eligible biocidal products, an application for authorisation may be made under a simplified authorisation procedure. A biocidal product shall be eligible if all the following conditions are met: (a) all the active substances contained in the biocidal product appear in Annex I and satisfy any restriction specified in that Annex; (b) the biocidal product does not contain any substance of concer…
BPR	Article 25 Eligibility for the simplified authorisation procedure	4.4. Persistent, Mobile and Toxic or Very Persistent, Very Mobile properties	For eligible biocidal products, an application for authorisation may be made under a simplified authorisation procedure. A biocidal product shall be eligible if all the following conditions are met: (a) all the active substances contained in the biocidal product appear in Annex I and satisfy any restriction specified in that Annex; (b) the biocidal product does not contain any substance of concer…
BPR	Article 25 Eligibility for the simplified authorisation procedure	3.11. Endocrine disruption for human health	For eligible biocidal products, an application for authorisation may be made under a simplified authorisation procedure. A biocidal product shall be eligible if all the following conditions are met: (a) all the active substances contained in the biocidal product appear in Annex I and satisfy any restriction specified in that Annex; (b) the biocidal product does not contain any substance of concer…
PIC	Article 14(7) Obligations in relation to export of chemicals other than export notification	PBT/vPvB	7. In the case of chemicals listed in Part 2 or 3 of Annex I, the designated national authority of the exporter’s Member State may, in consultation with the Commission assisted by the Agency, on a case-by-case basis and subject to the second subparagraph, decide that the export may proceed, if no evidence from official sources of final regulatory action to ban or severely restrict the use of the …
PPPR	Article 4(7) Approval criteria for active substances	ED	7. By way of derogation from paragraph 1, where on the basis of documented evidence included in the application an active substance is necessary to control a serious danger to plant health which cannot be contained by other available means including non-chemical methods, such active substance may be approved for a limited period necessary to control that serious danger but not exceeding five year…
PPPR	Article 4(7) Approval criteria for active substances	PBT/vPvB	7. By way of derogation from paragraph 1, where on the basis of documented evidence included in the application an active substance is necessary to control a serious danger to plant health which cannot be contained by other available means including non-chemical methods, such active substance may be approved for a limited period necessary to control that serious danger but not exceeding five year…
PPPR	Article 47(1) Placing on the market of low-risk plant protection products	3.11. Endocrine disruption for human health	1. Where all the active substances contained in a plant protection product are low-risk active substances as referred to in Article 22, that product shall be authorised as a low-risk plant protection product provided no specific risk mitigation measures are needed following a risk assessment. This plant protection product shall also meet the following requirements: (a) the low-risk active substan…
PPPR	Article 47(1) Placing on the market of low-risk plant protection products	4.2. Endocrine disruption for the environment	1. Where all the active substances contained in a plant protection product are low-risk active substances as referred to in Article 22, that product shall be authorised as a low-risk plant protection product provided no specific risk mitigation measures are needed following a risk assessment. This plant protection product shall also meet the following requirements: (a) the low-risk active substan…
PPPR	Article 47(1) Placing on the market of low-risk plant protection products	4.3. Persistent, Bioaccumulative and Toxic or Very Persistent, Very Bioaccumulative properties	1. Where all the active substances contained in a plant protection product are low-risk active substances as referred to in Article 22, that product shall be authorised as a low-risk plant protection product provided no specific risk mitigation measures are needed following a risk assessment. This plant protection product shall also meet the following requirements: (a) the low-risk active substan…
PPPR	Article 47(1) Placing on the market of low-risk plant protection products	4.4. Persistent, Mobile and Toxic or Very Persistent, Very Mobile properties	1. Where all the active substances contained in a plant protection product are low-risk active substances as referred to in Article 22, that product shall be authorised as a low-risk plant protection product provided no specific risk mitigation measures are needed following a risk assessment. This plant protection product shall also meet the following requirements: (a) the low-risk active substan…
PPPR	Article 50(1) Comparative assessment of plant protection products containing candidates for substitution	ED HH	1. A comparative assessment shall be performed by Member States when evaluating an application for authorisation for a plant protection product containing an active substance approved as a candidate for substitution. Member States shall not authorise or shall restrict the use of a plant protection product containing a candidate for substitution for use on a particular crop where the comparative a…
PPPR	ANNEX II - Procedure and criteria for the approval of active substances, safeners and synergists pursuant to Chapter II - 3. Criteria for the approval of an active substance - 3.6.5	ED HH	3.6.5. An active substance, safener or synergist shall only be approved if, on the basis of the assessment of Community or internationally agreed test guidelines or other available data and information, including a review of the scientific literature, reviewed by the Authority, it is not considered to have endocrine disrupting properties that may cause adverse effect in humans, unless the exposur…
PPPR	ANNEX II - Procedure and criteria for the approval of active substances, safeners and synergists pursuant to Chapter II - 3. Criteria for the approval of an active substance - 3.7.2	PBT/vPvB	3.7.2. An active substance, safener or synergist shall only be approved if it is not considered to be a persistent, bioaccumulative and toxic (PBT) substance.
PPPR	ANNEX II - Procedure and criteria for the approval of active substances, safeners and synergists pursuant to Chapter II - 3. Criteria for the approval of an active substance - 3.8.2	ED ENV	3.8.2. An active substance, safener or synergist shall only be approved if, on the basis of the assessment of Community or internationally agreed test guidelines, it is not considered to have endocrine disrupting properties that may cause adverse effects on non-target organisms unless the exposure of non-target organisms to that active substance in a plant protection product under realistic propo…
IED	Article 14(1) Permit conditions	3.11. Endocrine disruption for human health	1. Member States shall ensure that the permit includes all measures necessary for compliance with the requirements of Articles 11 and 18. Those measures shall include at least the following: (e) appropriate requirements for the regular maintenance and surveillance of measures taken to prevent emissions to soil and groundwater pursuant to point (b) and appropriate requirements concerning the perio…
IED	Article 14(1) Permit conditions	4.2. Endocrine disruption for the environment	1. Member States shall ensure that the permit includes all measures necessary for compliance with the requirements of Articles 11 and 18. Those measures shall include at least the following: (e) appropriate requirements for the regular maintenance and surveillance of measures taken to prevent emissions to soil and groundwater pursuant to point (b) and appropriate requirements concerning the perio…
IED	Article 14(1) Permit conditions	4.3. Persistent, Bioaccumulative and Toxic or Very Persistent, Very Bioaccumulative properties	1. Member States shall ensure that the permit includes all measures necessary for compliance with the requirements of Articles 11 and 18. Those measures shall include at least the following: (e) appropriate requirements for the regular maintenance and surveillance of measures taken to prevent emissions to soil and groundwater pursuant to point (b) and appropriate requirements concerning the perio…
IED	Article 14(1) Permit conditions	4.4. Persistent, Mobile and Toxic or Very Persistent, Very Mobile properties	1. Member States shall ensure that the permit includes all measures necessary for compliance with the requirements of Articles 11 and 18. Those measures shall include at least the following: (e) appropriate requirements for the regular maintenance and surveillance of measures taken to prevent emissions to soil and groundwater pursuant to point (b) and appropriate requirements concerning the perio…
IED	Article 22(2) Site closure	3.11. Endocrine disruption for human health	2. Where the activity involves the use, production or release of relevant hazardous substances and having regard to the possibility of soil and groundwater contamination at the site of the installation, the operator shall prepare and submit to the competent authority a baseline report before starting operation of an installation or before a permit for an installation is updated for the first time…
IED	Article 22(2) Site closure	4.2. Endocrine disruption for the environment	2. Where the activity involves the use, production or release of relevant hazardous substances and having regard to the possibility of soil and groundwater contamination at the site of the installation, the operator shall prepare and submit to the competent authority a baseline report before starting operation of an installation or before a permit for an installation is updated for the first time…
IED	Article 22(2) Site closure	4.3. Persistent, Bioaccumulative and Toxic or Very Persistent, Very Bioaccumulative properties	2. Where the activity involves the use, production or release of relevant hazardous substances and having regard to the possibility of soil and groundwater contamination at the site of the installation, the operator shall prepare and submit to the competent authority a baseline report before starting operation of an installation or before a permit for an installation is updated for the first time…
IED	Article 22(2) Site closure	4.4. Persistent, Mobile and Toxic or Very Persistent, Very Mobile properties	2. Where the activity involves the use, production or release of relevant hazardous substances and having regard to the possibility of soil and groundwater contamination at the site of the installation, the operator shall prepare and submit to the competent authority a baseline report before starting operation of an installation or before a permit for an installation is updated for the first time…
IED	Article 22(3) Site closure	3.11. Endocrine disruption for human health	3. Upon definitive cessation of the activities, the operator shall assess the state of soil and groundwater contamination by relevant hazardous substances used, produced or released by the installation. Where the installation has caused significant pollution of soil or groundwater by relevant hazardous substances compared to the state established in the baseline report referred to in paragraph 2,…
IED	Article 22(3) Site closure	4.2. Endocrine disruption for the environment	3. Upon definitive cessation of the activities, the operator shall assess the state of soil and groundwater contamination by relevant hazardous substances used, produced or released by the installation. Where the installation has caused significant pollution of soil or groundwater by relevant hazardous substances compared to the state established in the baseline report referred to in paragraph 2,…
IED	Article 22(3) Site closure	4.3. Persistent, Bioaccumulative and Toxic or Very Persistent, Very Bioaccumulative properties	3. Upon definitive cessation of the activities, the operator shall assess the state of soil and groundwater contamination by relevant hazardous substances used, produced or released by the installation. Where the installation has caused significant pollution of soil or groundwater by relevant hazardous substances compared to the state established in the baseline report referred to in paragraph 2,…
IED	Article 22(3) Site closure	4.4. Persistent, Mobile and Toxic or Very Persistent, Very Mobile properties	3. Upon definitive cessation of the activities, the operator shall assess the state of soil and groundwater contamination by relevant hazardous substances used, produced or released by the installation. Where the installation has caused significant pollution of soil or groundwater by relevant hazardous substances compared to the state established in the baseline report referred to in paragraph 2,…
IED	Article 22(4) Site closure	3.11. Endocrine disruption for human health	4. Where the operator is not required to prepare a baseline report referred to in paragraph 2, the operator shall, upon definitive cessation of the activities, take the necessary actions aimed at the removal, control, containment or reduction of relevant hazardous substances, so that the site, taking into account its current or approved future use, ceases to pose any significant risk to human hea…
IED	Article 22(4) Site closure	4.2. Endocrine disruption for the environment	4. Where the operator is not required to prepare a baseline report referred to in paragraph 2, the operator shall, upon definitive cessation of the activities, take the necessary actions aimed at the removal, control, containment or reduction of relevant hazardous substances, so that the site, taking into account its current or approved future use, ceases to pose any significant risk to human hea…
IED	Article 22(4) Site closure	4.3. Persistent, Bioaccumulative and Toxic or Very Persistent, Very Bioaccumulative properties	4. Where the operator is not required to prepare a baseline report referred to in paragraph 2, the operator shall, upon definitive cessation of the activities, take the necessary actions aimed at the removal, control, containment or reduction of relevant hazardous substances, so that the site, taking into account its current or approved future use, ceases to pose any significant risk to human hea…
IED	Article 22(4) Site closure	4.4. Persistent, Mobile and Toxic or Very Persistent, Very Mobile properties	4. Where the operator is not required to prepare a baseline report referred to in paragraph 2, the operator shall, upon definitive cessation of the activities, take the necessary actions aimed at the removal, control, containment or reduction of relevant hazardous substances, so that the site, taking into account its current or approved future use, ceases to pose any significant risk to human hea…
CAD	Article 3(1) Occupational exposure limit values and biolgocial limit values	3.11. Endocrine disruption for human health	1. The Commission shall evaluate the relationship between the health effects of hazardous chemical agents and the level of occupational exposure by means of an independent scientific assessment of the latest available scientific data.
CAD	Article 4(1) Determination and assessment of risk of hazardous chemical agents	3.11. Endocrine disruption for human health	1. In carrying out the obligations laid down in Articles 6(3) and 9(1) of Directive 89/391/EEC, the employer shall first determine whether any hazardous chemical agents are present at the workplace. If so, he shall then assess any risk to the safety and health of workers arising from the presence of those chemical agents, taking into consideration the following: — their hazardous properties, — in…
CAD	Article 7(1) Arrangements to deal with accidents, incidents and emergencies	3.11. Endocrine disruption for human health	1. Without prejudice to the obligations laid down in Article 8 of Directive 89/391/EEC, the employer shall, in order to protect the safety and health of workers from an accident, incident or emergency related to the presence of hazardous chemical agents at the workplace, establish procedures (action plans) which can be put into effect when any such event occurs, so that appropriate action is take…
CAD	Article 7(5) Arrangements to deal with accidents, incidents and emergencies	3.11. Endocrine disruption for human health	5. The employer shall ensure that information on emergency arrangements involving hazardous chemical agents is available. The relevant internal and external accident and emergency services shall have access to this information. It shall include the following: — advance notice of relevant work hazards, hazard identification arrangements, precautions and procedures, so that the emergency services c…
CAD	Article 8(1) Information and training for workers	3.11. Endocrine disruption for human health	1. Without prejudice to Articles 10 and 12 of Directive 89/391/EEC the employer shall ensure that workers and/or their representatives are provided with: — the data obtained pursuant to Article 4 of this Directive, and further informed whenever a major alteration at the workplace leads to a change in these data, — information on the hazardous chemical agents occurring in the workplace, such as th…
CAD	Article 8(2) Information and training for workers	3.11. Endocrine disruption for human health	2. Where containers and pipes for hazardous chemical agents used at work are not marked in accordance with the relevant Community legislation on the labelling of chemical agents and on safety signs at the workplace, the employer shall, without prejudice to the derogations provided for in the abovementioned legislation, ensure that the contents of the containers and pipes, together with the nature…
CAD	Article 8(3) Information and training for workers	3.11. Endocrine disruption for human health	3. Member States may take measures necessary to ensure that employers are able to obtain on request, preferably from the producer or supplier, all information on hazardous chemical agents that is necessary to apply Article 4(1) of this Directive, insofar as neither Regulation (EC) No 1907/2006, nor Regulation (EC) No 1272/2008 include any obligation to provide information.
CAD	Article 10(1) Health surveillance	3.11. Endocrine disruption for human health	1. Without prejudice to Article 14 of Directive 89/391/EEC, Member States shall introduce arrangements for carrying out appropriate health surveillance of workers for whom the results of the assessment referred to in Article 4 of this Directive reveal a risk to health. These arrangements, including the requirements specified for health and exposure records and their availability, shall be introdu…
EcoL	Article 6(6) General requirements for EU Ecolabel criteria	4.2. Endocrine disruption for the environment	6. The EU Ecolabel may not be awarded to goods containing substances or preparations/mixtures meeting the criteria for classification as toxic, hazardous to the environment, carcinogenic, mutagenic or toxic for reproduction (CMR), in accordance with Regulation (EC) No 1272/2008 of the European Parliament and of the Council of 16 December 2008 on classification, labelling and packaging of substanc…
EcoL	Article 6(6) General requirements for EU Ecolabel criteria	4.3. Persistent, Bioaccumulative and Toxic or Very Persistent, Very Bioaccumulative properties	6. The EU Ecolabel may not be awarded to goods containing substances or preparations/mixtures meeting the criteria for classification as toxic, hazardous to the environment, carcinogenic, mutagenic or toxic for reproduction (CMR), in accordance with Regulation (EC) No 1272/2008 of the European Parliament and of the Council of 16 December 2008 on classification, labelling and packaging of substanc…
EcoL	Article 6(6) General requirements for EU Ecolabel criteria	4.4. Persistent, Mobile and Toxic or Very Persistent, Very Mobile properties	6. The EU Ecolabel may not be awarded to goods containing substances or preparations/mixtures meeting the criteria for classification as toxic, hazardous to the environment, carcinogenic, mutagenic or toxic for reproduction (CMR), in accordance with Regulation (EC) No 1272/2008 of the European Parliament and of the Council of 16 December 2008 on classification, labelling and packaging of substanc…
IVDMDR	Annex I - CHAPTER II, REQUIREMENTS REGARDING PERFORMANCE, DESIGN AND MANUFACTURE - 10. Chemical, physical and biological properties	ED HH	10.3. Devices shall be designed and manufactured in such a way as to reduce to a level as low as reasonably practicable the risks posed by substances or particles, including wear debris, degradation products and processing residues, that may be released from the device. Special attention shall be given to substances which are carcinogenic, mutagenic or toxic to reproduction (‘CMR’), in accordance…
MDR	Annex I - CHAPTER II, REQUIREMENTS REGARDING DESIGN AND MANUFACTURE - 10.4.1. Design and manufacture of devices	ED HH	Devices shall be designed and manufactured in such a way as to reduce as far as possible the risks posed by substances or particles, including wear debris, degradation products and processing residues, that may be released from the device. Devices, or those parts thereof or those materials used therein that: — are invasive and come into direct contact with the human body, — (re)administer medicin…
MDR	Annex I - CHAPTER III, REQUIREMENTS REGARDING THE INFORMATION SUPPLIED WITH THE DEVICE - 23.4. Information in the instructions for use	ED HH	The instructions for use shall contain all of the following particulars: (s) information that allows the user and/or patient to be informed of any warnings, precautions, contra-indications, measures to be taken and limitations of use regarding the device. That information shall, where relevant, allow the user to brief the patient about any warnings, precautions, contra-indications, measures to be…
WaterFD	Article 4(1)(a)(iv) Environmental objectives	PBT/vPvB	(iv) Member States shall implement the necessary measures in accordance with Article 16(1) and (8), with the aim of progressively reducing pollution from priority substances and ceasing or phasing out emissions, discharges and losses of priority hazardous substances
WaterFD	Article 16(1) Strategies against pollution of water	PBT/vPvB	1. The European Parliament and the Council shall adopt specific measures against pollution of water by individual pollutants or groups of pollutants presenting a significant risk to or via the aquatic environment, including such risks to waters used for the abstraction of drinking water. For those pollutants measures shall be aimed at the progressive reduction and, for priority hazardous substanc…
WaterFD	Article 16(3) Strategies against pollution of water	PBT/vPvB	3. The Commission's proposal shall also identify the priority hazardous substances. In doing so, the Commission shall take into account the selection of substances of concern undertaken in the relevant Community legislation regarding hazardous substances or relevant international agreements.

## Sheet: ED Criteria
	CLP	BPR	PPPR
	Annex I, 3.11	As set by the Delegated Regulation (EU) 2017/2100	Annex II, 3.6
Endocrine disruption for human health	3.11 Endocrine disruption for human health CATEGORY 1 Known or presumed endocrine disruptors for human health The classification in Category 1 shall be largely based on evidence from at least one of the following: a) human data; b) animal data; c) non-animal data providing an equivalent predictive capacity as data in points a or b. Such data shall provide evidence that the substance meets all the…	Section A — Endocrine-disrupting properties with respect to humans (1) A substance shall be considered as having endocrine-disrupting properties that may cause adverse effect in humans if, based on points (a) to (d) of point (2), it is a substance that meets all of the following criteria, unless there is evidence demonstrating that the adverse effects identified are not relevant to humans: (a) it…	From 10 November 2018, an active substance, safener or synergist shall be considered as having endocrine disrupting properties that may cause adverse effect in humans if, based on points (1) to (4) of the sixth paragraph, it is a substance that meets all of the following criteria, unless there is evidence demonstrating that the adverse effects identified are not relevant to humans: (1) it shows a…
	CLP	BPR	PPPR
	Annex I, 4.2	As set by the Delegated Regulation (EU) 2017/2100	Annex II, 3.8
Endocrine disruption for the environment	4.2 Endocrine disruption for the environment CATEGORY 1 Known or presumed endocrine disruptors for the environment The classification in Category 1 shall be largely based on evidence from at least one of the following: a) animal data; b) non-animal data providing an equivalent predictive capacity as data in point a. Such data shall provide evidence that the substance meets all the following crite…	Section B — Endocrine-disrupting properties with respect to non-target organisms (1) A substance shall be considered as having endocrine-disrupting properties that may cause adverse effects on non-target organisms if, based on points (a) to (d) of point (2), it is a substance that meets all of following criteria, unless there is evidence demonstrating that the adverse effects identified are not r…	From 10 November 2018, an active substance, safener or synergist shall be considered as having endocrine disrupting properties that may cause adverse effects on non-target organisms if, based on points (1) to (4) of the third paragraph, it is a substance that meets all of the following criteria, unless there is evidence demonstrating that the adverse effects identified are not relevant at the (su…

## Sheet: PBT vPvB Criteria
	CLP	REACH	PPPR
	Annex I	Annex XIII	Annex II
Persistent, Bioaccumulative and Toxic	4.3.2.1. Classification criteria for PBT A substance shall be considered a PBT substance when it fulfils the persistence, bioaccumulation and toxicity criteria set out in Sections 4.3.2.1.1 to 4.3.2.1.3 and assessed according to Section 4.3.2.3. 4.3.2.1.1. Persistence A substance shall be considered to fulfil the persistence criterion (P) where any of the following conditions is met: (a) the degr…	1.1. PBT Substances A substance that fulfils the persistence, bioaccumulation and toxicity criteria of Sections 1.1.1, 1.1.2 and 1.1.3 shall be considered to be a PBT substance. 1.1.1. Persistence A substance fulfils the persistence criterion (P) in any of the following situations: (a) the degradation half-life in marine water is higher than 60 days; (b) the degradation half-life in fresh or estu…	3.7.2. An active substance, safener or synergist shall only be approved if it is not considered to be a persistent, bioaccumulative and toxic (PBT) substance. A substance that fulfils all three of the criteria of the points below is a PBT substance. 3.7.2.1. Persistence An active substance, safener or synergist fulfils the persistence criterion where: — the half-life in marine water is higher tha…
	CLP	REACH	PPPR
	Annex I	Annex XIII	Annex II
Very Persistent, Very Bioaccumulative	4.3.2.2. Classification criteria for vPvB A substance shall be considered a vPvB substance when it fulfils the persistence and bioaccumulation criteria set out in Sections 4.3.2.2.1 and 4.3.2.2.2 and assessed according to Section 4.3.2.3. 4.3.2.2.1. Persistence A substance shall be considered to fulfil the ‘very persistent’ criterion (vP) where any of the following conditions is met: (a) the degr…	1.2. vPvB Substances A substance that fulfils the persistence and bioaccumulation criteria of Sections 1.2.1 and 1.2.2 shall be considered to be a vPvB substance. 1.2.1. Persistence A substance fulfils the ‘very persistent’ criterion (vP) in any of the following situations: (a) the degradation half-life in marine, fresh or estuarine water is higher than 60 days; (b) the degradation half-life in m…	3.7.3. An active substance, safener or synergist shall only be approved if it is not considered to be a very persistent and very bioaccumulative substance (vPvB). A substance that fulfils both of the criteria of the points below is a vPvB substance. 3.7.3.1. Persistence An active substance, safener or synergist fulfils the ‘very persistent’ criterion where: — the half-life in marine, fresh- or es…

## Sheet: PMT vPvM Criteria
	CLP
	Annex I
Persistent, Mobile and Toxic	4.4.2.1. Classification criteria for PMT A substance shall be considered a PMT substance when it fulfils the persistence, mobility and toxicity criteria set out in Sections 4.4.2.1.1, 4.4.2.1.2 and 4.4.2.1.3. and assessed according to Section 4.4.2.3. 4.4.2.1.1. Persistence A substance shall be considered to fulfil the persistence criterion (P) in any of the following situations: (a) the degradat…
Very Persistent, Very Mobile	4.4.2.2. Classification criteria for vPvM A substance shall be considered a vPvM substance when it fulfils the persistence and mobility criteria set out in Sections 4.4.2.2.1 and 4.4.2.2.2 and assessed according to Section 4.4.2.3. 4.4.2.2.1. Persistence A substance shall be considered to fulfil the ‘very persistent’ criterion (vP) in any of the following situations: (a) the degradation half-life…

## Sheet: Excluded
Regulation	Article number and name	Reference type (general/ specific)		Type of hazard	CLP Hazard class	CLP Hazard category	Obligation
REACH	Article 31(3)(a) Requirements for safety data sheets	general		HHH	3.11. Endocrine disruption for human health	ED HH 1 or 2	3. The supplier shall provide the recipient at his request with a safety data sheet compiled in accordance with Annex II, where a mixture does not meet the criteria for classification as hazardous in accordance with Titles I and II of Regulation (EC) No 1272/2008, but contains: (a) in an individual concentration of ≥ 1 % by weight for non-gaseous mixtures and ≥ 0,2 % by volume for gaseous mixture…
REACH	Article 31(3)(a) Requirements for safety data sheets	general		EH	4.2. Endocrine disruption for the environment	ED ENV 1 or 2	3. The supplier shall provide the recipient at his request with a safety data sheet compiled in accordance with Annex II, where a mixture does not meet the criteria for classification as hazardous in accordance with Titles I and II of Regulation (EC) No 1272/2008, but contains: (a) in an individual concentration of ≥ 1 % by weight for non-gaseous mixtures and ≥ 0,2 % by volume for gaseous mixture…
REACH	Article 31(3)(a) Requirements for safety data sheets	general		EH	4.3. Persistent, Bioaccumulative and Toxic or Very Persistent, Very Bioaccumulative properties	PBT/vPvB	3. The supplier shall provide the recipient at his request with a safety data sheet compiled in accordance with Annex II, where a mixture does not meet the criteria for classification as hazardous in accordance with Titles I and II of Regulation (EC) No 1272/2008, but contains: (a) in an individual concentration of ≥ 1 % by weight for non-gaseous mixtures and ≥ 0,2 % by volume for gaseous mixture…
REACH	Article 31(3)(a) Requirements for safety data sheets	general		EH	4.4. Persistent, Mobile and Toxic or Very Persistent, Very Mobile properties	PMT/vPvM	3. The supplier shall provide the recipient at his request with a safety data sheet compiled in accordance with Annex II, where a mixture does not meet the criteria for classification as hazardous in accordance with Titles I and II of Regulation (EC) No 1272/2008, but contains: (a) in an individual concentration of ≥ 1 % by weight for non-gaseous mixtures and ≥ 0,2 % by volume for gaseous mixture…
REACH	Article 31(3)(a) Requirements for safety data sheets	general		HHH	3.11. Endocrine disruption for human health	ED HH 1 or 2	3. The supplier shall provide the recipient at his request with a safety data sheet compiled in accordance with Annex II, where a mixture does not meet the criteria for classification as hazardous in accordance with Titles I and II of Regulation (EC) No 1272/2008, but contains: (a) in an individual concentration of ≥ 1 % by weight for non-gaseous mixtures and ≥ 0,2 % by volume for gaseous mixture…
REACH	Article 31(3)(a) Requirements for safety data sheets	general		EH	4.2. Endocrine disruption for the environment	ED ENV 1 or 2	3. The supplier shall provide the recipient at his request with a safety data sheet compiled in accordance with Annex II, where a mixture does not meet the criteria for classification as hazardous in accordance with Titles I and II of Regulation (EC) No 1272/2008, but contains: (a) in an individual concentration of ≥ 1 % by weight for non-gaseous mixtures and ≥ 0,2 % by volume for gaseous mixture…
REACH	Article 31(3)(a) Requirements for safety data sheets	general		EH	4.3. Persistent, Bioaccumulative and Toxic or Very Persistent, Very Bioaccumulative properties	PBT/vPvB	3. The supplier shall provide the recipient at his request with a safety data sheet compiled in accordance with Annex II, where a mixture does not meet the criteria for classification as hazardous in accordance with Titles I and II of Regulation (EC) No 1272/2008, but contains: (a) in an individual concentration of ≥ 1 % by weight for non-gaseous mixtures and ≥ 0,2 % by volume for gaseous mixture…
REACH	Article 31(3)(a) Requirements for safety data sheets	general		EH	4.4. Persistent, Mobile and Toxic or Very Persistent, Very Mobile properties	PMT/vPvM	3. The supplier shall provide the recipient at his request with a safety data sheet compiled in accordance with Annex II, where a mixture does not meet the criteria for classification as hazardous in accordance with Titles I and II of Regulation (EC) No 1272/2008, but contains: (a) in an individual concentration of ≥ 1 % by weight for non-gaseous mixtures and ≥ 0,2 % by volume for gaseous mixture…
REACH	Article 31(3)(b) Requirements for safety data sheets	specific		EH	4.3. Persistent, Bioaccumulative and Toxic or Very Persistent, Very Bioaccumulative properties	PBT/vPvB	3. The supplier shall provide the recipient at his request with a safety data sheet compiled in accordance with Annex II, where a mixture does not meet the criteria for classification as hazardous in accordance with Titles I and II of Regulation (EC) No 1272/2008, but contains: (b) in an individual concentration of ≥ 0,1 % by weight for non-gaseous mixtures at least one substance that is carcinog…
REACH	Article 56(5) General provision	specific		HHH	3.11. Endocrine disruption for human health	ED HH 1 or 2	5. In the case of substances that are subject to authorisation only because they meet the criteria in Article 57(a), (b) or (c) or because they are identified in accordance with Article 57(f) only because of hazards to human health, paragraphs 1 and 2 of this Article shall not apply to the following uses: (a) uses in cosmetic products within the scope of Directive 76/768/EEC; (b) uses in food con…
REACH	Article 56(6) General provision	specific		HHH	3.11. Endocrine disruption for human health	ED HH 1 or 2	6. Paragraphs 1 and 2 shall not apply to the use of substances when they are present in mixtures: (a) for substances referred to in Article 57(d), (e) and (f), below a concentration limit of 0,1 % weight by weight (w/w); (b) for all other substances, below the values specified in Article 11(3) of Regulation (EC) No 1272/2008 which result in the classification of the mixture as hazardous. [1. A ma…
REACH	Article 56(6) General provision	specific		EH	4.2. Endocrine disruption for the environment	ED ENV 1 or 2	6. Paragraphs 1 and 2 shall not apply to the use of substances when they are present in mixtures: (a) for substances referred to in Article 57(d), (e) and (f), below a concentration limit of 0,1 % weight by weight (w/w); (b) for all other substances, below the values specified in Article 11(3) of Regulation (EC) No 1272/2008 which result in the classification of the mixture as hazardous. [1. A ma…
REACH	Article 56(6) General provision	specific		EH	4.3. Persistent, Bioaccumulative and Toxic or Very Persistent, Very Bioaccumulative properties	PBT/vPvB	6. Paragraphs 1 and 2 shall not apply to the use of substances when they are present in mixtures: (a) for substances referred to in Article 57(d), (e) and (f), below a concentration limit of 0,1 % weight by weight (w/w); (b) for all other substances, below the values specified in Article 11(3) of Regulation (EC) No 1272/2008 which result in the classification of the mixture as hazardous. [1. A ma…
REACH	Article 56(6) General provision	equivalent level of concern		EH	4.4. Persistent, Mobile and Toxic or Very Persistent, Very Mobile properties	PMT/vPvM	6. Paragraphs 1 and 2 shall not apply to the use of substances when they are present in mixtures: (a) for substances referred to in Article 57(d), (e) and (f), below a concentration limit of 0,1 % weight by weight (w/w); (b) for all other substances, below the values specified in Article 11(3) of Regulation (EC) No 1272/2008 which result in the classification of the mixture as hazardous. [1. A ma…
REACH	Article 58(3) Inclusion of substances in Annex XIV	specific		EH	4.3. Persistent, Bioaccumulative and Toxic or Very Persistent, Very Bioaccumulative properties	PBT/vPvB	3. Prior to a decision to include substances in Annex XIV, the Agency shall, taking into account the opinion of the Member State Committee, recommend priority substances to be included specifying for each substance the items set out in paragraph 1. Priority shall normally be given to substances with: (a) PBT or vPvB properties; or (b) wide dispersive use; or (c) high volumes. The number of substa…
REACH	Annex II REQUIREMENTS FOR THE COMPILATION OF SAFETY DATA SHEETS, PART A, 0.7 Special cases, Section 3: Composition/information on ingredients - 3.2.1	general		HHH	3.11. Endocrine disruption for human health	ED HH 1 or 2	3.2.1. For a mixture meeting the criteria for classification in accordance with Regulation (EC) No 1272/2008, the following substances (see also Table 1.1) shall be indicated, together with their concentration or concentration range in the mixture: (a) substances presenting a health or environmental hazard within the meaning of Regulation (EC) No 1272/2008, if those substances are present in conc…
REACH	Annex II REQUIREMENTS FOR THE COMPILATION OF SAFETY DATA SHEETS, PART A, 0.7 Special cases, Section 3: Composition/information on ingredients - 3.2.1	general		EH	4.2. Endocrine disruption for the environment	ED ENV 1 or 2	3.2.1. For a mixture meeting the criteria for classification in accordance with Regulation (EC) No 1272/2008, the following substances (see also Table 1.1) shall be indicated, together with their concentration or concentration range in the mixture: (a) substances presenting a health or environmental hazard within the meaning of Regulation (EC) No 1272/2008, if those substances are present in conc…
REACH	Annex II REQUIREMENTS FOR THE COMPILATION OF SAFETY DATA SHEETS, PART A, 0.7 Special cases, Section 3: Composition/information on ingredients - 3.2.1	general		EH	4.3. Persistent, Bioaccumulative and Toxic or Very Persistent, Very Bioaccumulative properties	PBT/vPvB	3.2.1. For a mixture meeting the criteria for classification in accordance with Regulation (EC) No 1272/2008, the following substances (see also Table 1.1) shall be indicated, together with their concentration or concentration range in the mixture: (a) substances presenting a health or environmental hazard within the meaning of Regulation (EC) No 1272/2008, if those substances are present in conc…
REACH	Annex II REQUIREMENTS FOR THE COMPILATION OF SAFETY DATA SHEETS, PART A, 0.7 Special cases, Section 3: Composition/information on ingredients - 3.2.1	general		EH	4.4. Persistent, Mobile and Toxic or Very Persistent, Very Mobile properties	PMT/vPvM	3.2.1. For a mixture meeting the criteria for classification in accordance with Regulation (EC) No 1272/2008, the following substances (see also Table 1.1) shall be indicated, together with their concentration or concentration range in the mixture: (a) substances presenting a health or environmental hazard within the meaning of Regulation (EC) No 1272/2008, if those substances are present in conc…
REACH	Annex II REQUIREMENTS FOR THE COMPILATION OF SAFETY DATA SHEETS, PART A, 0.7 Special cases, Section 3: Composition/information on ingredients - 3.2.2(a)	general		HHH	3.11. Endocrine disruption for human health	ED HH 1 or 2	3.2.2. For a mixture not meeting the criteria for classification in accordance with Regulation (EC) No 1272/2008, substances present in an individual concentration equal to or greater than the following concentrations shall be indicated, together with their concentration or concentration range: (a) 1 % by weight in non-gaseous mixtures and 0,2 % by volume in gaseous mixtures for: (i) substances w…
REACH	Annex II REQUIREMENTS FOR THE COMPILATION OF SAFETY DATA SHEETS, PART A, 0.7 Special cases, Section 3: Composition/information on ingredients - 3.2.2(a)	general		EH	4.2. Endocrine disruption for the environment	ED ENV 1 or 2	3.2.2. For a mixture not meeting the criteria for classification in accordance with Regulation (EC) No 1272/2008, substances present in an individual concentration equal to or greater than the following concentrations shall be indicated, together with their concentration or concentration range: (a) 1 % by weight in non-gaseous mixtures and 0,2 % by volume in gaseous mixtures for: (i) substances w…
REACH	Annex II REQUIREMENTS FOR THE COMPILATION OF SAFETY DATA SHEETS, PART A, 0.7 Special cases, Section 3: Composition/information on ingredients - 3.2.2(a)	general		EH	4.3. Persistent, Bioaccumulative and Toxic or Very Persistent, Very Bioaccumulative properties	PBT/vPvB	3.2.2. For a mixture not meeting the criteria for classification in accordance with Regulation (EC) No 1272/2008, substances present in an individual concentration equal to or greater than the following concentrations shall be indicated, together with their concentration or concentration range: (a) 1 % by weight in non-gaseous mixtures and 0,2 % by volume in gaseous mixtures for: (i) substances w…
REACH	Annex II REQUIREMENTS FOR THE COMPILATION OF SAFETY DATA SHEETS, PART A, 0.7 Special cases, Section 3: Composition/information on ingredients - 3.2.2(a)	general		EH	4.4. Persistent, Mobile and Toxic or Very Persistent, Very Mobile properties	PMT/vPvM	3.2.2. For a mixture not meeting the criteria for classification in accordance with Regulation (EC) No 1272/2008, substances present in an individual concentration equal to or greater than the following concentrations shall be indicated, together with their concentration or concentration range: (a) 1 % by weight in non-gaseous mixtures and 0,2 % by volume in gaseous mixtures for: (i) substances w…
REACH	Annex II REQUIREMENTS FOR THE COMPILATION OF SAFETY DATA SHEETS, PART A, 0.7 Special cases, Section 3: Composition/information on ingredients - 3.2.3	specific		HHH	3.11. Endocrine disruption for human health	ED HH 1 or 2	3.2.3. For the substances indicated in subsection 3.2: — the classification of the substance according to Regulation (EC) No 1272/2008, including the hazard class(es) and category code(s) as provided in Table 1.1 of Annex VI to that Regulation as well as the hazard statements and supplemental hazard statements, shall be provided. The hazard statements and the supplemental hazard statements do not…
REACH	Annex II REQUIREMENTS FOR THE COMPILATION OF SAFETY DATA SHEETS, PART A, 0.7 Special cases, Section 3: Composition/information on ingredients - 3.2.3	specific		EH	4.2. Endocrine disruption for the environment	ED ENV 1 or 2	3.2.3. For the substances indicated in subsection 3.2: — the classification of the substance according to Regulation (EC) No 1272/2008, including the hazard class(es) and category code(s) as provided in Table 1.1 of Annex VI to that Regulation as well as the hazard statements and supplemental hazard statements, shall be provided. The hazard statements and the supplemental hazard statements do not…
REACH	Annex II REQUIREMENTS FOR THE COMPILATION OF SAFETY DATA SHEETS, PART A, 0.7 Special cases, Section 3: Composition/information on ingredients - 3.2.3	specific		EH	4.3. Persistent, Bioaccumulative and Toxic or Very Persistent, Very Bioaccumulative properties	PBT/vPvB	3.2.3. For the substances indicated in subsection 3.2: — the classification of the substance according to Regulation (EC) No 1272/2008, including the hazard class(es) and category code(s) as provided in Table 1.1 of Annex VI to that Regulation as well as the hazard statements and supplemental hazard statements, shall be provided. The hazard statements and the supplemental hazard statements do not…
REACH	Annex II REQUIREMENTS FOR THE COMPILATION OF SAFETY DATA SHEETS, PART A, 0.7 Special cases, Section 3: Composition/information on ingredients - 3.2.3	specific		EH	4.4. Persistent, Mobile and Toxic or Very Persistent, Very Mobile properties	PMT/vPvM	3.2.3. For the substances indicated in subsection 3.2: — the classification of the substance according to Regulation (EC) No 1272/2008, including the hazard class(es) and category code(s) as provided in Table 1.1 of Annex VI to that Regulation as well as the hazard statements and supplemental hazard statements, shall be provided. The hazard statements and the supplemental hazard statements do not…
REACH	Annex II REQUIREMENTS FOR THE COMPILATION OF SAFETY DATA SHEETS, PART A, 0.7 Special cases - section 11:Toxicological information - 11.2.1	specific		HHH	3.11. Endocrine disruption for human health	ED HH 1 or 2	11.2 Information on other hazards 11.2.1. Endocrine disrupting properties Information on adverse health effects caused by endocrine disrupting properties shall be provided, where available, for the substances identified as having endocrine disrupting properties in Subsection 2.3. This information shall consist of brief summaries of the information derived from application of the assessment criter…
REACH	Annex II REQUIREMENTS FOR THE COMPILATION OF SAFETY DATA SHEETS, PART A, 0.7 Special cases - section 12:Ecological information - 12.6	specific		EH	4.2. Endocrine disruption for the environment	ED ENV 1 or 2	11.2 Information on other hazards 11.2.1. Endocrine disrupting properties Information on adverse health effects caused by endocrine disrupting properties shall be provided, where available, for the substances identified as having endocrine disrupting properties in Subsection 2.3. This information shall consist of brief summaries of the information derived from application of the assessment criter…
REACH	Annex II REQUIREMENTS FOR THE COMPILATION OF SAFETY DATA SHEETS, PART A, 0.7 Special cases, Section 3: Composition/information on ingredients - 3.2.1	general		HHH	3.11. Endocrine disruption for human health	ED HH 1 or 2	3.2.1. For a mixture meeting the criteria for classification in accordance with Regulation (EC) No 1272/2008, the following substances (see also Table 1.1) shall be indicated, together with their concentration or concentration range in the mixture: (a) substances presenting a health or environmental hazard within the meaning of Regulation (EC) No 1272/2008, if those substances are present in conc…
REACH	Annex II REQUIREMENTS FOR THE COMPILATION OF SAFETY DATA SHEETS, PART A, 0.7 Special cases, Section 3: Composition/information on ingredients - 3.2.1	general		EH	4.2. Endocrine disruption for the environment	ED ENV 1 or 2	3.2.1. For a mixture meeting the criteria for classification in accordance with Regulation (EC) No 1272/2008, the following substances (see also Table 1.1) shall be indicated, together with their concentration or concentration range in the mixture: (a) substances presenting a health or environmental hazard within the meaning of Regulation (EC) No 1272/2008, if those substances are present in conc…
REACH	Annex II REQUIREMENTS FOR THE COMPILATION OF SAFETY DATA SHEETS, PART A, 0.7 Special cases, Section 3: Composition/information on ingredients - 3.2.1	general		EH	4.3. Persistent, Bioaccumulative and Toxic or Very Persistent, Very Bioaccumulative properties	PBT/vPvB	3.2.1. For a mixture meeting the criteria for classification in accordance with Regulation (EC) No 1272/2008, the following substances (see also Table 1.1) shall be indicated, together with their concentration or concentration range in the mixture: (a) substances presenting a health or environmental hazard within the meaning of Regulation (EC) No 1272/2008, if those substances are present in conc…
REACH	Annex II REQUIREMENTS FOR THE COMPILATION OF SAFETY DATA SHEETS, PART A, 0.7 Special cases, Section 3: Composition/information on ingredients - 3.2.1	general		EH	4.4. Persistent, Mobile and Toxic or Very Persistent, Very Mobile properties	PMT/vPvM	3.2.1. For a mixture meeting the criteria for classification in accordance with Regulation (EC) No 1272/2008, the following substances (see also Table 1.1) shall be indicated, together with their concentration or concentration range in the mixture: (a) substances presenting a health or environmental hazard within the meaning of Regulation (EC) No 1272/2008, if those substances are present in conc…
REACH	Annex II REQUIREMENTS FOR THE COMPILATION OF SAFETY DATA SHEETS, PART A, 0.7 Special cases, Section 3: Composition/information on ingredients - 3.2.2(a)	general		HHH	3.11. Endocrine disruption for human health	ED HH 1 or 2	3.2.2. For a mixture not meeting the criteria for classification in accordance with Regulation (EC) No 1272/2008, substances present in an individual concentration equal to or greater than the following concentrations shall be indicated, together with their concentration or concentration range: (a) 1 % by weight in non-gaseous mixtures and 0,2 % by volume in gaseous mixtures for: (i) substances w…
REACH	Annex II REQUIREMENTS FOR THE COMPILATION OF SAFETY DATA SHEETS, PART A, 0.7 Special cases, Section 3: Composition/information on ingredients - 3.2.2(a)	general		EH	4.2. Endocrine disruption for the environment	ED ENV 1 or 2	3.2.2. For a mixture not meeting the criteria for classification in accordance with Regulation (EC) No 1272/2008, substances present in an individual concentration equal to or greater than the following concentrations shall be indicated, together with their concentration or concentration range: (a) 1 % by weight in non-gaseous mixtures and 0,2 % by volume in gaseous mixtures for: (i) substances w…
REACH	Annex II REQUIREMENTS FOR THE COMPILATION OF SAFETY DATA SHEETS, PART A, 0.7 Special cases, Section 3: Composition/information on ingredients - 3.2.2(a)	general		EH	4.3. Persistent, Bioaccumulative and Toxic or Very Persistent, Very Bioaccumulative properties	PBT/vPvB	3.2.2. For a mixture not meeting the criteria for classification in accordance with Regulation (EC) No 1272/2008, substances present in an individual concentration equal to or greater than the following concentrations shall be indicated, together with their concentration or concentration range: (a) 1 % by weight in non-gaseous mixtures and 0,2 % by volume in gaseous mixtures for: (i) substances w…
REACH	Annex II REQUIREMENTS FOR THE COMPILATION OF SAFETY DATA SHEETS, PART A, 0.7 Special cases, Section 3: Composition/information on ingredients - 3.2.2(a)	general		EH	4.4. Persistent, Mobile and Toxic or Very Persistent, Very Mobile properties	PMT/vPvM	3.2.2. For a mixture not meeting the criteria for classification in accordance with Regulation (EC) No 1272/2008, substances present in an individual concentration equal to or greater than the following concentrations shall be indicated, together with their concentration or concentration range: (a) 1 % by weight in non-gaseous mixtures and 0,2 % by volume in gaseous mixtures for: (i) substances w…
REACH	Annex II REQUIREMENTS FOR THE COMPILATION OF SAFETY DATA SHEETS, PART A, 0.7 Special cases, Section 3: Composition/information on ingredients - 3.2.2(b)	specific		EH	4.3. Persistent, Bioaccumulative and Toxic or Very Persistent, Very Bioaccumulative properties	PBT/vPvB	3.2.2. For a mixture not meeting the criteria for classification in accordance with Regulation (EC) No 1272/2008, substances present in an individual concentration equal to or greater than the following concentrations shall be indicated, together with their concentration or concentration range: (b) 0,1 % by weight for substances that meet any of the following criteria: — substances that are persi…
REACH	Annex II REQUIREMENTS FOR THE COMPILATION OF SAFETY DATA SHEETS, PART A, 0.7 Special cases, Section 3: Composition/information on ingredients - 3.2.2(b)	specific		HHH	3.11. Endocrine disruption for human health	ED HH 1 or 2	3.2.2. For a mixture not meeting the criteria for classification in accordance with Regulation (EC) No 1272/2008, substances present in an individual concentration equal to or greater than the following concentrations shall be indicated, together with their concentration or concentration range: (b) 0,1 % by weight for substances that meet any of the following criteria: — substances that are persi…
REACH	Annex II REQUIREMENTS FOR THE COMPILATION OF SAFETY DATA SHEETS, PART A, 0.7 Special cases, Section 3: Composition/information on ingredients - 3.2.2(b)	specific		EH	4.2. Endocrine disruption for the environment	ED ENV 1 or 2	3.2.2. For a mixture not meeting the criteria for classification in accordance with Regulation (EC) No 1272/2008, substances present in an individual concentration equal to or greater than the following concentrations shall be indicated, together with their concentration or concentration range: (b) 0,1 % by weight for substances that meet any of the following criteria: — substances that are persi…
REACH	Annex II REQUIREMENTS FOR THE COMPILATION OF SAFETY DATA SHEETS, PART A, 0.7 Special cases, Section 3: Composition/information on ingredients - 3.2.3	general		HHH	3.11. Endocrine disruption for human health	ED HH 1 or 2	3.2.3. For the substances indicated in subsection 3.2: — the classification of the substance according to Regulation (EC) No 1272/2008, including the hazard class(es) and category code(s) as provided in Table 1.1 of Annex VI to that Regulation as well as the hazard statements and supplemental hazard statements, shall be provided. The hazard statements and the supplemental hazard statements do not…
REACH	Annex II REQUIREMENTS FOR THE COMPILATION OF SAFETY DATA SHEETS, PART A, 0.7 Special cases, Section 3: Composition/information on ingredients - 3.2.3	general		EH	4.2. Endocrine disruption for the environment	ED ENV 1 or 2	3.2.3. For the substances indicated in subsection 3.2: — the classification of the substance according to Regulation (EC) No 1272/2008, including the hazard class(es) and category code(s) as provided in Table 1.1 of Annex VI to that Regulation as well as the hazard statements and supplemental hazard statements, shall be provided. The hazard statements and the supplemental hazard statements do not…
REACH	Annex II REQUIREMENTS FOR THE COMPILATION OF SAFETY DATA SHEETS, PART A, 0.7 Special cases, Section 3: Composition/information on ingredients - 3.2.3	general		EH	4.3. Persistent, Bioaccumulative and Toxic or Very Persistent, Very Bioaccumulative properties	PBT/vPvB	3.2.3. For the substances indicated in subsection 3.2: — the classification of the substance according to Regulation (EC) No 1272/2008, including the hazard class(es) and category code(s) as provided in Table 1.1 of Annex VI to that Regulation as well as the hazard statements and supplemental hazard statements, shall be provided. The hazard statements and the supplemental hazard statements do not…
REACH	Annex II REQUIREMENTS FOR THE COMPILATION OF SAFETY DATA SHEETS, PART A, 0.7 Special cases, Section 3: Composition/information on ingredients - 3.2.3	general		EH	4.4. Persistent, Mobile and Toxic or Very Persistent, Very Mobile properties	PMT/vPvM	3.2.3. For the substances indicated in subsection 3.2: — the classification of the substance according to Regulation (EC) No 1272/2008, including the hazard class(es) and category code(s) as provided in Table 1.1 of Annex VI to that Regulation as well as the hazard statements and supplemental hazard statements, shall be provided. The hazard statements and the supplemental hazard statements do not…
REACH	Annex II REQUIREMENTS FOR THE COMPILATION OF SAFETY DATA SHEETS, PART A, 0.7 Special cases, Section 3: Composition/information on ingredients - 3.2.3	specific		EH	4.3. Persistent, Bioaccumulative and Toxic or Very Persistent, Very Bioaccumulative properties	PBT/vPvB	3.2.3. For the substances indicated in subsection 3.2: — the classification of the substance according to Regulation (EC) No 1272/2008, including the hazard class(es) and category code(s) as provided in Table 1.1 of Annex VI to that Regulation as well as the hazard statements and supplemental hazard statements, shall be provided. The hazard statements and the supplemental hazard statements do not…
REACH	Annex II REQUIREMENTS FOR THE COMPILATION OF SAFETY DATA SHEETS, PART A, 0.7 Special cases, Section 3: Composition/information on ingredients - 3.2.3	specific		HHH	3.11. Endocrine disruption for human health	ED HH 1 or 2	3.2.3. For the substances indicated in subsection 3.2: — the classification of the substance according to Regulation (EC) No 1272/2008, including the hazard class(es) and category code(s) as provided in Table 1.1 of Annex VI to that Regulation as well as the hazard statements and supplemental hazard statements, shall be provided. The hazard statements and the supplemental hazard statements do not…
REACH	Annex II REQUIREMENTS FOR THE COMPILATION OF SAFETY DATA SHEETS, PART A, 0.7 Special cases, Section 3: Composition/information on ingredients - 3.2.3	specific		EH	4.2. Endocrine disruption for the environment	ED ENV 1 or 2	3.2.3. For the substances indicated in subsection 3.2: — the classification of the substance according to Regulation (EC) No 1272/2008, including the hazard class(es) and category code(s) as provided in Table 1.1 of Annex VI to that Regulation as well as the hazard statements and supplemental hazard statements, shall be provided. The hazard statements and the supplemental hazard statements do not…
REACH	Annex II REQUIREMENTS FOR THE COMPILATION OF SAFETY DATA SHEETS, PART A, 0.7 Special cases - section 11:Toxicological information - 11.2.1	specific		HHH	3.11. Endocrine disruption for human health	ED HH 1 or 2	11.2 Information on other hazards 11.2.1. Endocrine disrupting properties Information on adverse health effects caused by endocrine disrupting properties shall be provided, where available, for the substances identified as having endocrine disrupting properties in Subsection 2.3. This information shall consist of brief summaries of the information derived from application of the assessment criter…
REACH	Annex II REQUIREMENTS FOR THE COMPILATION OF SAFETY DATA SHEETS, PART A, 0.7 Special cases - section 12:Ecological information - 12.6	specific		EH	4.2. Endocrine disruption for the environment	ED ENV 1 or 2	11.2 Information on other hazards 11.2.1. Endocrine disrupting properties Information on adverse health effects caused by endocrine disrupting properties shall be provided, where available, for the substances identified as having endocrine disrupting properties in Subsection 2.3. This information shall consist of brief summaries of the information derived from application of the assessment criter…
REACH	Annex III CRITERIA FOR SUBSTANCES REGISTERED IN QUANTITIES BETWEEN 1 AND 10 TONNES (b)	general		HHH	3.11. Endocrine disruption for human health	ED HH 1 or 2	Criteria for substances and, when applicable, for nanoforms thereof, registered between 1 and 10 tonnes, with reference to Article 12(1)(a) and (b): (b) substances: (i) with dispersive or diffuse use(s) particularly where such substances are used in consumer mixtures or incorporated into consumer articles; and (ii) for which it is predicted (i.e. by application of (Q)SARs or other evidence) that …
REACH	Annex III CRITERIA FOR SUBSTANCES REGISTERED IN QUANTITIES BETWEEN 1 AND 10 TONNES (b)	general		EH	4.2. Endocrine disruption for the environment	ED ENV 1 or 2	Criteria for substances and, when applicable, for nanoforms thereof, registered between 1 and 10 tonnes, with reference to Article 12(1)(a) and (b): (b) substances: (i) with dispersive or diffuse use(s) particularly where such substances are used in consumer mixtures or incorporated into consumer articles; and (ii) for which it is predicted (i.e. by application of (Q)SARs or other evidence) that …
REACH	Annex III CRITERIA FOR SUBSTANCES REGISTERED IN QUANTITIES BETWEEN 1 AND 10 TONNES (b)	general		EH	4.3. Persistent, Bioaccumulative and Toxic or Very Persistent, Very Bioaccumulative properties	PBT/vPvB	Criteria for substances and, when applicable, for nanoforms thereof, registered between 1 and 10 tonnes, with reference to Article 12(1)(a) and (b): (b) substances: (i) with dispersive or diffuse use(s) particularly where such substances are used in consumer mixtures or incorporated into consumer articles; and (ii) for which it is predicted (i.e. by application of (Q)SARs or other evidence) that …
REACH	Annex III CRITERIA FOR SUBSTANCES REGISTERED IN QUANTITIES BETWEEN 1 AND 10 TONNES (b)	general		EH	4.4. Persistent, Mobile and Toxic or Very Persistent, Very Mobile properties	PMT/vPvM	Criteria for substances and, when applicable, for nanoforms thereof, registered between 1 and 10 tonnes, with reference to Article 12(1)(a) and (b): (b) substances: (i) with dispersive or diffuse use(s) particularly where such substances are used in consumer mixtures or incorporated into consumer articles; and (ii) for which it is predicted (i.e. by application of (Q)SARs or other evidence) that …
REACH	Annex III CRITERIA FOR SUBSTANCES REGISTERED IN QUANTITIES BETWEEN 1 AND 10 TONNES (a)	general		EH	4.3. Persistent, Bioaccumulative and Toxic or Very Persistent, Very Bioaccumulative properties	PBT/vPvB	Criteria for substances and, when applicable, for nanoforms thereof, registered between 1 and 10 tonnes, with reference to Article 12(1)(a) and (b): (a) substances for which it is predicted (i.e. by the application of (Q)SARs or other evidence) that they are likely to meet the criteria for category 1A or 1B classification in the hazard classes carcinogenicity, germ cell mutagenicity or reproducti…
REACH	Annex III CRITERIA FOR SUBSTANCES REGISTERED IN QUANTITIES BETWEEN 1 AND 10 TONNES (a)	general		EH	4.4. Persistent, Mobile and Toxic or Very Persistent, Very Mobile properties	PMT/vPvM	Criteria for substances and, when applicable, for nanoforms thereof, registered between 1 and 10 tonnes, with reference to Article 12(1)(a) and (b): (a) substances for which it is predicted (i.e. by the application of (Q)SARs or other evidence) that they are likely to meet the criteria for category 1A or 1B classification in the hazard classes carcinogenicity, germ cell mutagenicity or reproducti…
REACH	Annex III CRITERIA FOR SUBSTANCES REGISTERED IN QUANTITIES BETWEEN 1 AND 10 TONNES (b)	general		HHH	3.11. Endocrine disruption for human health	ED HH 1 or 2	Criteria for substances and, when applicable, for nanoforms thereof, registered between 1 and 10 tonnes, with reference to Article 12(1)(a) and (b): (b) substances: (i) with dispersive or diffuse use(s) particularly where such substances are used in consumer mixtures or incorporated into consumer articles; and (ii) for which it is predicted (i.e. by application of (Q)SARs or other evidence) that …
REACH	Annex III CRITERIA FOR SUBSTANCES REGISTERED IN QUANTITIES BETWEEN 1 AND 10 TONNES (b)	general		EH	4.2. Endocrine disruption for the environment	ED ENV 1 or 2	Criteria for substances and, when applicable, for nanoforms thereof, registered between 1 and 10 tonnes, with reference to Article 12(1)(a) and (b): (b) substances: (i) with dispersive or diffuse use(s) particularly where such substances are used in consumer mixtures or incorporated into consumer articles; and (ii) for which it is predicted (i.e. by application of (Q)SARs or other evidence) that …
REACH	Annex III CRITERIA FOR SUBSTANCES REGISTERED IN QUANTITIES BETWEEN 1 AND 10 TONNES (b)	general		EH	4.3. Persistent, Bioaccumulative and Toxic or Very Persistent, Very Bioaccumulative properties	PBT/vPvB	Criteria for substances and, when applicable, for nanoforms thereof, registered between 1 and 10 tonnes, with reference to Article 12(1)(a) and (b): (b) substances: (i) with dispersive or diffuse use(s) particularly where such substances are used in consumer mixtures or incorporated into consumer articles; and (ii) for which it is predicted (i.e. by application of (Q)SARs or other evidence) that …
REACH	Annex III CRITERIA FOR SUBSTANCES REGISTERED IN QUANTITIES BETWEEN 1 AND 10 TONNES (b)	general		EH	4.4. Persistent, Mobile and Toxic or Very Persistent, Very Mobile properties	PMT/vPvM	Criteria for substances and, when applicable, for nanoforms thereof, registered between 1 and 10 tonnes, with reference to Article 12(1)(a) and (b): (b) substances: (i) with dispersive or diffuse use(s) particularly where such substances are used in consumer mixtures or incorporated into consumer articles; and (ii) for which it is predicted (i.e. by application of (Q)SARs or other evidence) that …
REACH	Annex V EXEMPTIONS FROM THE OBLIGATION TO REGISTER IN ACCORDANCE WITH ARTICLE 2(7)(b) - 8	specific		EH	4.3. Persistent, Bioaccumulative and Toxic or Very Persistent, Very Bioaccumulative properties	PBT/vPvB	8. Substances which occur in nature other than those listed under paragraph 7, if they are not chemically modified, unless they meet the criteria for classification as dangerous according to Regulation (EC) No 1272/2008 or unless they are persistent, bioaccumulative and toxic or very persistent and very bioaccumulative in accordance with the criteria set out in Annex XIII or unless they were iden…
REACH	Annex V EXEMPTIONS FROM THE OBLIGATION TO REGISTER IN ACCORDANCE WITH ARTICLE 2(7)(b) - 8	equivalent level of concern		HHH	3.11. Endocrine disruption for human health	ED HH 1 or 2	8. Substances which occur in nature other than those listed under paragraph 7, if they are not chemically modified, unless they meet the criteria for classification as dangerous according to Regulation (EC) No 1272/2008 or unless they are persistent, bioaccumulative and toxic or very persistent and very bioaccumulative in accordance with the criteria set out in Annex XIII or unless they were iden…
REACH	Annex V EXEMPTIONS FROM THE OBLIGATION TO REGISTER IN ACCORDANCE WITH ARTICLE 2(7)(b) - 8	equivalent level of concern		EH	4.2. Endocrine disruption for the environment	ED ENV 1 or 2	8. Substances which occur in nature other than those listed under paragraph 7, if they are not chemically modified, unless they meet the criteria for classification as dangerous according to Regulation (EC) No 1272/2008 or unless they are persistent, bioaccumulative and toxic or very persistent and very bioaccumulative in accordance with the criteria set out in Annex XIII or unless they were iden…
REACH	Annex V EXEMPTIONS FROM THE OBLIGATION TO REGISTER IN ACCORDANCE WITH ARTICLE 2(7)(b) - 8	equivalent level of concern		EH	4.3. Persistent, Bioaccumulative and Toxic or Very Persistent, Very Bioaccumulative properties	PBT/vPvB	8. Substances which occur in nature other than those listed under paragraph 7, if they are not chemically modified, unless they meet the criteria for classification as dangerous according to Regulation (EC) No 1272/2008 or unless they are persistent, bioaccumulative and toxic or very persistent and very bioaccumulative in accordance with the criteria set out in Annex XIII or unless they were iden…
REACH	Annex V EXEMPTIONS FROM THE OBLIGATION TO REGISTER IN ACCORDANCE WITH ARTICLE 2(7)(b) - 8	equivalent level of concern		EH	4.4. Persistent, Mobile and Toxic or Very Persistent, Very Mobile properties	PMT/vPvM	8. Substances which occur in nature other than those listed under paragraph 7, if they are not chemically modified, unless they meet the criteria for classification as dangerous according to Regulation (EC) No 1272/2008 or unless they are persistent, bioaccumulative and toxic or very persistent and very bioaccumulative in accordance with the criteria set out in Annex XIII or unless they were iden…
REACH	Annex V EXEMPTIONS FROM THE OBLIGATION TO REGISTER IN ACCORDANCE WITH Article 2(7)(b) - 8	general		HHH	3.11. Endocrine disruption for human health	ED HH 1 or 2	8. Substances which occur in nature other than those listed under paragraph 7, if they are not chemically modified, unless they meet the criteria for classification as dangerous according to Regulation (EC) No 1272/2008 or unless they are persistent, bioaccumulative and toxic or very persistent and very bioaccumulative in accordance with the criteria set out in Annex XIII or unless they were iden…
REACH	Annex V EXEMPTIONS FROM THE OBLIGATION TO REGISTER IN ACCORDANCE WITH Article 2(7)(b) - 8	general		EH	4.2. Endocrine disruption for the environment	ED ENV 1 or 2	8. Substances which occur in nature other than those listed under paragraph 7, if they are not chemically modified, unless they meet the criteria for classification as dangerous according to Regulation (EC) No 1272/2008 or unless they are persistent, bioaccumulative and toxic or very persistent and very bioaccumulative in accordance with the criteria set out in Annex XIII or unless they were iden…
REACH	Annex V EXEMPTIONS FROM THE OBLIGATION TO REGISTER IN ACCORDANCE WITH Article 2(7)(b) - 8	general		EH	4.3. Persistent, Bioaccumulative and Toxic or Very Persistent, Very Bioaccumulative properties	PBT/vPvB	8. Substances which occur in nature other than those listed under paragraph 7, if they are not chemically modified, unless they meet the criteria for classification as dangerous according to Regulation (EC) No 1272/2008 or unless they are persistent, bioaccumulative and toxic or very persistent and very bioaccumulative in accordance with the criteria set out in Annex XIII or unless they were iden…
REACH	Annex V EXEMPTIONS FROM THE OBLIGATION TO REGISTER IN ACCORDANCE WITH Article 2(7)(b) - 8	general		EH	4.4. Persistent, Mobile and Toxic or Very Persistent, Very Mobile properties	PMT/vPvM	8. Substances which occur in nature other than those listed under paragraph 7, if they are not chemically modified, unless they meet the criteria for classification as dangerous according to Regulation (EC) No 1272/2008 or unless they are persistent, bioaccumulative and toxic or very persistent and very bioaccumulative in accordance with the criteria set out in Annex XIII or unless they were iden…
BPR	Article 23(4) Comparative assessment of biocidal products	specific		HHH	3.11. Endocrine disruption for human health	ED HH 1 or 2	4. By way of derogation from paragraph 1, a biocidal product containing an active substance that is a candidate for substitution may be authorised for a period of up to four years without comparative assessment in exceptional cases where it is necessary to acquire experience first through using that product in practice.
BPR	Article 23(4) Comparative assessment of biocidal products	specific		EH	4.2. Endocrine disruption for the environment	ED ENV 1 or 2	4. By way of derogation from paragraph 1, a biocidal product containing an active substance that is a candidate for substitution may be authorised for a period of up to four years without comparative assessment in exceptional cases where it is necessary to acquire experience first through using that product in practice.
BPR	Article 23(4) Comparative assessment of biocidal products	specific		EH	4.3. Persistent, Bioaccumulative and Toxic or Very Persistent, Very Bioaccumulative properties	PBT/vPvB	4. By way of derogation from paragraph 1, a biocidal product containing an active substance that is a candidate for substitution may be authorised for a period of up to four years without comparative assessment in exceptional cases where it is necessary to acquire experience first through using that product in practice.
BPR	Article 23(7) Comparative assessment of biocidal products	specific		HHH	3.11. Endocrine disruption for human health	ED HH 1 or 2	7. Where it is decided not to authorise or to restrict the use of a biocidal product pursuant to paragraph 3, that cancellation or amendment of the authorisation shall take effect four years after that decision. However, where the approval of the active substance which is a candidate for substitution expires on an earlier date, the cancellation of the authorisation shall take effect on that earli…
BPR	Article 23(7) Comparative assessment of biocidal products	specific		EH	4.2. Endocrine disruption for the environment	ED ENV 1 or 2	7. Where it is decided not to authorise or to restrict the use of a biocidal product pursuant to paragraph 3, that cancellation or amendment of the authorisation shall take effect four years after that decision. However, where the approval of the active substance which is a candidate for substitution expires on an earlier date, the cancellation of the authorisation shall take effect on that earli…
BPR	Article 23(7) Comparative assessment of biocidal products	specific		EH	4.3. Persistent, Bioaccumulative and Toxic or Very Persistent, Very Bioaccumulative properties	PBT/vPvB	7. Where it is decided not to authorise or to restrict the use of a biocidal product pursuant to paragraph 3, that cancellation or amendment of the authorisation shall take effect four years after that decision. However, where the approval of the active substance which is a candidate for substitution expires on an earlier date, the cancellation of the authorisation shall take effect on that earli…
BPR	Article 37(1) Derogations from mutual recognition	specific		HHH	3.11. Endocrine disruption for human health	ED HH 1 or 2	1. By way of derogation from Article 32(2), any of the Member States concerned may propose to refuse to grant an authorisation or to adjust the terms and conditions of the authorisation to be granted, provided that such a measure can be justified on grounds of: (a) the protection of the environment; (b) public policy or public security; (c) the protection of health and life of humans, particularl…
BPR	Article 37(1) Derogations from mutual recognition	specific		EH	4.2. Endocrine disruption for the environment	ED ENV 1 or 2	1. By way of derogation from Article 32(2), any of the Member States concerned may propose to refuse to grant an authorisation or to adjust the terms and conditions of the authorisation to be granted, provided that such a measure can be justified on grounds of: (a) the protection of the environment; (b) public policy or public security; (c) the protection of health and life of humans, particularl…
BPR	Article 37(1) Derogations from mutual recognition	specific		EH	4.3. Persistent, Bioaccumulative and Toxic or Very Persistent, Very Bioaccumulative properties	PBT/vPvB	1. By way of derogation from Article 32(2), any of the Member States concerned may propose to refuse to grant an authorisation or to adjust the terms and conditions of the authorisation to be granted, provided that such a measure can be justified on grounds of: (a) the protection of the environment; (b) public policy or public security; (c) the protection of health and life of humans, particularl…
BPR	Article 42(1) Biocidal products for which Union authorisation may be granted	specific		HHH	3.11. Endocrine disruption for human health	ED HH 1 or 2	1. Applicants may apply for Union authorisation for biocidal products which have similar conditions of use across the Union with the exception of biocidal products that contain active substances that fall under Article 5 and those of product-types 14, 15, 17, 20 and 21. The Union authorisation may be granted: (a) from 1 September 2013, to biocidal products containing one or more new active substa…
BPR	Article 42(1) Biocidal products for which Union authorisation may be granted	specific		EH	4.2. Endocrine disruption for the environment	ED ENV 1 or 2	1. Applicants may apply for Union authorisation for biocidal products which have similar conditions of use across the Union with the exception of biocidal products that contain active substances that fall under Article 5 and those of product-types 14, 15, 17, 20 and 21. The Union authorisation may be granted: (a) from 1 September 2013, to biocidal products containing one or more new active substa…
BPR	Article 42(1) Biocidal products for which Union authorisation may be granted	specific		EH	4.3. Persistent, Bioaccumulative and Toxic or Very Persistent, Very Bioaccumulative properties	PBT/vPvB	1. Applicants may apply for Union authorisation for biocidal products which have similar conditions of use across the Union with the exception of biocidal products that contain active substances that fall under Article 5 and those of product-types 14, 15, 17, 20 and 21. The Union authorisation may be granted: (a) from 1 September 2013, to biocidal products containing one or more new active substa…
BPR	ANNEX VI - COMMON PRINCIPLES FOR THE EVALUATION OF DOSSIERS FOR BIOCIDAL PRODUCTS - Introduction - (5)	general		HHH	3.11. Endocrine disruption for human health	ED HH 1 or 2	5. Additional risk assessments shall be carried out, in the same manner as described above, on any substance of concern present in the biocidal product. Information submitted in the framework of Regulation (EC) No 1907/2006 shall be taken into account where appropriate.
BPR	ANNEX VI - COMMON PRINCIPLES FOR THE EVALUATION OF DOSSIERS FOR BIOCIDAL PRODUCTS - Introduction - (5)	general		EH	4.2. Endocrine disruption for the environment	ED ENV 1 or 2	5. Additional risk assessments shall be carried out, in the same manner as described above, on any substance of concern present in the biocidal product. Information submitted in the framework of Regulation (EC) No 1907/2006 shall be taken into account where appropriate.
BPR	ANNEX VI - COMMON PRINCIPLES FOR THE EVALUATION OF DOSSIERS FOR BIOCIDAL PRODUCTS - Introduction - (5)	general		EH	4.3. Persistent, Bioaccumulative and Toxic or Very Persistent, Very Bioaccumulative properties	PBT/vPvB	5. Additional risk assessments shall be carried out, in the same manner as described above, on any substance of concern present in the biocidal product. Information submitted in the framework of Regulation (EC) No 1907/2006 shall be taken into account where appropriate.
BPR	ANNEX VI - COMMON PRINCIPLES FOR THE EVALUATION OF DOSSIERS FOR BIOCIDAL PRODUCTS - Introduction - (5)	general		EH	4.4. Persistent, Mobile and Toxic or Very Persistent, Very Mobile properties	PMT/vPvM	5. Additional risk assessments shall be carried out, in the same manner as described above, on any substance of concern present in the biocidal product. Information submitted in the framework of Regulation (EC) No 1907/2006 shall be taken into account where appropriate.
BPR	ANNEX VI - COMMON PRINCIPLES FOR THE EVALUATION OF DOSSIERS FOR BIOCIDAL PRODUCTS - Assessment - (16)	general		HHH	3.11. Endocrine disruption for human health	ED HH 1 or 2	16. For each active substance and each substance of concern present in the biocidal product, the risk assessment shall entail hazard identification and the establishment of appropriate reference values for dose or effect concentrations such as NOAEL or Predicted No Effect Concentrations (PNEC), where possible. It shall also include, as appropriate, a dose (concentration) — response (effect) asses…
BPR	ANNEX VI - COMMON PRINCIPLES FOR THE EVALUATION OF DOSSIERS FOR BIOCIDAL PRODUCTS - Assessment - (16)	general		EH	4.2. Endocrine disruption for the environment	ED ENV 1 or 2	16. For each active substance and each substance of concern present in the biocidal product, the risk assessment shall entail hazard identification and the establishment of appropriate reference values for dose or effect concentrations such as NOAEL or Predicted No Effect Concentrations (PNEC), where possible. It shall also include, as appropriate, a dose (concentration) — response (effect) asses…
BPR	ANNEX VI - COMMON PRINCIPLES FOR THE EVALUATION OF DOSSIERS FOR BIOCIDAL PRODUCTS - Assessment - (16)	general		EH	4.3. Persistent, Bioaccumulative and Toxic or Very Persistent, Very Bioaccumulative properties	PBT/vPvB	16. For each active substance and each substance of concern present in the biocidal product, the risk assessment shall entail hazard identification and the establishment of appropriate reference values for dose or effect concentrations such as NOAEL or Predicted No Effect Concentrations (PNEC), where possible. It shall also include, as appropriate, a dose (concentration) — response (effect) asses…
BPR	ANNEX VI - COMMON PRINCIPLES FOR THE EVALUATION OF DOSSIERS FOR BIOCIDAL PRODUCTS - Assessment - (16)	general		EH	4.4. Persistent, Mobile and Toxic or Very Persistent, Very Mobile properties	PMT/vPvM	16. For each active substance and each substance of concern present in the biocidal product, the risk assessment shall entail hazard identification and the establishment of appropriate reference values for dose or effect concentrations such as NOAEL or Predicted No Effect Concentrations (PNEC), where possible. It shall also include, as appropriate, a dose (concentration) — response (effect) asses…
BPR	ANNEX VI - COMMON PRINCIPLES FOR THE EVALUATION OF DOSSIERS FOR BIOCIDAL PRODUCTS - Assessment - (23)	general		HHH	3.11. Endocrine disruption for human health	ED HH 1 or 2	23. The effects previously mentioned result from the properties of the active substance and any substance of concern present. They are: — acute toxicity, — irritation, — corrosivity, — sensitisation, — repeated dose toxicity, — mutagenicity, — carcinogenicity, — reproductive toxicity, — neurotoxicity, — immunotoxicity, — disruption of the endocrine system, — any other special properties of the ac…
BPR	ANNEX VI - COMMON PRINCIPLES FOR THE EVALUATION OF DOSSIERS FOR BIOCIDAL PRODUCTS - Assessment - (23)	general		EH	4.2. Endocrine disruption for the environment	ED ENV 1 or 2	23. The effects previously mentioned result from the properties of the active substance and any substance of concern present. They are: — acute toxicity, — irritation, — corrosivity, — sensitisation, — repeated dose toxicity, — mutagenicity, — carcinogenicity, — reproductive toxicity, — neurotoxicity, — immunotoxicity, — disruption of the endocrine system, — any other special properties of the ac…
BPR	ANNEX VI - COMMON PRINCIPLES FOR THE EVALUATION OF DOSSIERS FOR BIOCIDAL PRODUCTS - Assessment - (23)	general		EH	4.3. Persistent, Bioaccumulative and Toxic or Very Persistent, Very Bioaccumulative properties	PBT/vPvB	23. The effects previously mentioned result from the properties of the active substance and any substance of concern present. They are: — acute toxicity, — irritation, — corrosivity, — sensitisation, — repeated dose toxicity, — mutagenicity, — carcinogenicity, — reproductive toxicity, — neurotoxicity, — immunotoxicity, — disruption of the endocrine system, — any other special properties of the ac…
BPR	ANNEX VI - COMMON PRINCIPLES FOR THE EVALUATION OF DOSSIERS FOR BIOCIDAL PRODUCTS - Assessment - (23)	general		EH	4.4. Persistent, Mobile and Toxic or Very Persistent, Very Mobile properties	PMT/vPvM	23. The effects previously mentioned result from the properties of the active substance and any substance of concern present. They are: — acute toxicity, — irritation, — corrosivity, — sensitisation, — repeated dose toxicity, — mutagenicity, — carcinogenicity, — reproductive toxicity, — neurotoxicity, — immunotoxicity, — disruption of the endocrine system, — any other special properties of the ac…
BPR	ANNEX VI - COMMON PRINCIPLES FOR THE EVALUATION OF DOSSIERS FOR BIOCIDAL PRODUCTS - Assessment - (26)	general		HHH	3.11. Endocrine disruption for human health	ED HH 1 or 2	26. The evaluating body shall apply points 27 to 30 when carrying out a dose (concentration) - response (effect) assessment on an active substance or a substance of concern present in a biocidal product.
BPR	ANNEX VI - COMMON PRINCIPLES FOR THE EVALUATION OF DOSSIERS FOR BIOCIDAL PRODUCTS - Assessment - (26)	general		EH	4.2. Endocrine disruption for the environment	ED ENV 1 or 2	26. The evaluating body shall apply points 27 to 30 when carrying out a dose (concentration) - response (effect) assessment on an active substance or a substance of concern present in a biocidal product.
BPR	ANNEX VI - COMMON PRINCIPLES FOR THE EVALUATION OF DOSSIERS FOR BIOCIDAL PRODUCTS - Assessment - (26)	general		EH	4.4. Persistent, Mobile and Toxic or Very Persistent, Very Mobile properties	PMT/vPvM	26. The evaluating body shall apply points 27 to 30 when carrying out a dose (concentration) - response (effect) assessment on an active substance or a substance of concern present in a biocidal product.
BPR	ANNEX VI - COMMON PRINCIPLES FOR THE EVALUATION OF DOSSIERS FOR BIOCIDAL PRODUCTS - Assessment - (26)	general		EH	4.3. Persistent, Bioaccumulative and Toxic or Very Persistent, Very Bioaccumulative properties	PBT/vPvB	26. The evaluating body shall apply points 27 to 30 when carrying out a dose (concentration) - response (effect) assessment on an active substance or a substance of concern present in a biocidal product.
BPR	ANNEX VI - COMMON PRINCIPLES FOR THE EVALUATION OF DOSSIERS FOR BIOCIDAL PRODUCTS - Assessment - (27)	general		HHH	3.11. Endocrine disruption for human health	ED HH 1 or 2	27. For repeated dose toxicity and reproductive toxicity the dose-response relationship shall be assessed for each active substance or substance of concern and, where possible, a NOAEL identified. If it is not possible to identify a NOAEL, the lowest-observed-adverse-effect level (LOAEL) shall be identified. Where appropriate, other dose-effect descriptors may be used as reference values.
BPR	ANNEX VI - COMMON PRINCIPLES FOR THE EVALUATION OF DOSSIERS FOR BIOCIDAL PRODUCTS - Assessment - (27)	general		EH	4.2. Endocrine disruption for the environment	ED ENV 1 or 2	27. For repeated dose toxicity and reproductive toxicity the dose-response relationship shall be assessed for each active substance or substance of concern and, where possible, a NOAEL identified. If it is not possible to identify a NOAEL, the lowest-observed-adverse-effect level (LOAEL) shall be identified. Where appropriate, other dose-effect descriptors may be used as reference values.
BPR	ANNEX VI - COMMON PRINCIPLES FOR THE EVALUATION OF DOSSIERS FOR BIOCIDAL PRODUCTS - Assessment - (27)	general		EH	4.4. Persistent, Mobile and Toxic or Very Persistent, Very Mobile properties	PMT/vPvM	27. For repeated dose toxicity and reproductive toxicity the dose-response relationship shall be assessed for each active substance or substance of concern and, where possible, a NOAEL identified. If it is not possible to identify a NOAEL, the lowest-observed-adverse-effect level (LOAEL) shall be identified. Where appropriate, other dose-effect descriptors may be used as reference values.
BPR	ANNEX VI - COMMON PRINCIPLES FOR THE EVALUATION OF DOSSIERS FOR BIOCIDAL PRODUCTS - Assessment - (27)	general		EH	4.3. Persistent, Bioaccumulative and Toxic or Very Persistent, Very Bioaccumulative properties	PBT/vPvB	27. For repeated dose toxicity and reproductive toxicity the dose-response relationship shall be assessed for each active substance or substance of concern and, where possible, a NOAEL identified. If it is not possible to identify a NOAEL, the lowest-observed-adverse-effect level (LOAEL) shall be identified. Where appropriate, other dose-effect descriptors may be used as reference values.
BPR	ANNEX VI - COMMON PRINCIPLES FOR THE EVALUATION OF DOSSIERS FOR BIOCIDAL PRODUCTS - Assessment - (28)	general		HHH	3.11. Endocrine disruption for human health	ED HH 1 or 2	28. For acute toxicity, corrosivity and irritation, it is not usually possible to derive a NOAEL or LOAEL on the basis of tests conducted in accordance with the requirements of this Regulation. For acute toxicity, the LD50 (median lethal dose) or LC50 (median lethal concentration) value or another appropriate dose-effect descriptor shall be derived. For the other effects it shall be sufficient to…
BPR	ANNEX VI - COMMON PRINCIPLES FOR THE EVALUATION OF DOSSIERS FOR BIOCIDAL PRODUCTS - Assessment - (28)	general		EH	4.2. Endocrine disruption for the environment	ED ENV 1 or 2	28. For acute toxicity, corrosivity and irritation, it is not usually possible to derive a NOAEL or LOAEL on the basis of tests conducted in accordance with the requirements of this Regulation. For acute toxicity, the LD50 (median lethal dose) or LC50 (median lethal concentration) value or another appropriate dose-effect descriptor shall be derived. For the other effects it shall be sufficient to…
BPR	ANNEX VI - COMMON PRINCIPLES FOR THE EVALUATION OF DOSSIERS FOR BIOCIDAL PRODUCTS - Assessment - (28)	general		EH	4.4. Persistent, Mobile and Toxic or Very Persistent, Very Mobile properties	PMT/vPvM	28. For acute toxicity, corrosivity and irritation, it is not usually possible to derive a NOAEL or LOAEL on the basis of tests conducted in accordance with the requirements of this Regulation. For acute toxicity, the LD50 (median lethal dose) or LC50 (median lethal concentration) value or another appropriate dose-effect descriptor shall be derived. For the other effects it shall be sufficient to…
BPR	ANNEX VI - COMMON PRINCIPLES FOR THE EVALUATION OF DOSSIERS FOR BIOCIDAL PRODUCTS - Assessment - (28)	general		EH	4.3. Persistent, Bioaccumulative and Toxic or Very Persistent, Very Bioaccumulative properties	PBT/vPvB	28. For acute toxicity, corrosivity and irritation, it is not usually possible to derive a NOAEL or LOAEL on the basis of tests conducted in accordance with the requirements of this Regulation. For acute toxicity, the LD50 (median lethal dose) or LC50 (median lethal concentration) value or another appropriate dose-effect descriptor shall be derived. For the other effects it shall be sufficient to…
BPR	ANNEX VI - COMMON PRINCIPLES FOR THE EVALUATION OF DOSSIERS FOR BIOCIDAL PRODUCTS - Assessment - (29)	general		HHH	3.11. Endocrine disruption for human health	ED HH 1 or 2	29. For mutagenicity and carcinogenicity, a non-threshold assessment should be carried out if the active substance or substance of concern is genotoxic and carcinogenic. If the active substance or a substance of concern is not genotoxic a threshold assessment shall be carried out.
BPR	ANNEX VI - COMMON PRINCIPLES FOR THE EVALUATION OF DOSSIERS FOR BIOCIDAL PRODUCTS - Assessment - (29)	general		EH	4.2. Endocrine disruption for the environment	ED ENV 1 or 2	29. For mutagenicity and carcinogenicity, a non-threshold assessment should be carried out if the active substance or substance of concern is genotoxic and carcinogenic. If the active substance or a substance of concern is not genotoxic a threshold assessment shall be carried out.
BPR	ANNEX VI - COMMON PRINCIPLES FOR THE EVALUATION OF DOSSIERS FOR BIOCIDAL PRODUCTS - Assessment - (29)	general		EH	4.4. Persistent, Mobile and Toxic or Very Persistent, Very Mobile properties	PMT/vPvM	29. For mutagenicity and carcinogenicity, a non-threshold assessment should be carried out if the active substance or substance of concern is genotoxic and carcinogenic. If the active substance or a substance of concern is not genotoxic a threshold assessment shall be carried out.
BPR	ANNEX VI - COMMON PRINCIPLES FOR THE EVALUATION OF DOSSIERS FOR BIOCIDAL PRODUCTS - Assessment - (29)	general		EH	4.3. Persistent, Bioaccumulative and Toxic or Very Persistent, Very Bioaccumulative properties	PBT/vPvB	29. For mutagenicity and carcinogenicity, a non-threshold assessment should be carried out if the active substance or substance of concern is genotoxic and carcinogenic. If the active substance or a substance of concern is not genotoxic a threshold assessment shall be carried out.
BPR	ANNEX VI - COMMON PRINCIPLES FOR THE EVALUATION OF DOSSIERS FOR BIOCIDAL PRODUCTS - Assessment - (30)	general		HHH	3.11. Endocrine disruption for human health	ED HH 1 or 2	30. With respect to skin sensitisation and respiratory sensitisation, in so far as there is no consensus on the possibility of identifying a dose/concentration below which adverse effects are unlikely to occur, particularly in a subject already sensitised to a given substance, it shall be sufficient to evaluate whether the active substance or substance of concern has an inherent capacity to cause…
BPR	ANNEX VI - COMMON PRINCIPLES FOR THE EVALUATION OF DOSSIERS FOR BIOCIDAL PRODUCTS - Assessment - (30)	general		EH	4.2. Endocrine disruption for the environment	ED ENV 1 or 2	30. With respect to skin sensitisation and respiratory sensitisation, in so far as there is no consensus on the possibility of identifying a dose/concentration below which adverse effects are unlikely to occur, particularly in a subject already sensitised to a given substance, it shall be sufficient to evaluate whether the active substance or substance of concern has an inherent capacity to cause…
BPR	ANNEX VI - COMMON PRINCIPLES FOR THE EVALUATION OF DOSSIERS FOR BIOCIDAL PRODUCTS - Assessment - (30)	general		EH	4.4. Persistent, Mobile and Toxic or Very Persistent, Very Mobile properties	PMT/vPvM	30. With respect to skin sensitisation and respiratory sensitisation, in so far as there is no consensus on the possibility of identifying a dose/concentration below which adverse effects are unlikely to occur, particularly in a subject already sensitised to a given substance, it shall be sufficient to evaluate whether the active substance or substance of concern has an inherent capacity to cause…
BPR	ANNEX VI - COMMON PRINCIPLES FOR THE EVALUATION OF DOSSIERS FOR BIOCIDAL PRODUCTS - Assessment - (30)	general		EH	4.3. Persistent, Bioaccumulative and Toxic or Very Persistent, Very Bioaccumulative properties	PBT/vPvB	30. With respect to skin sensitisation and respiratory sensitisation, in so far as there is no consensus on the possibility of identifying a dose/concentration below which adverse effects are unlikely to occur, particularly in a subject already sensitised to a given substance, it shall be sufficient to evaluate whether the active substance or substance of concern has an inherent capacity to cause…
BPR	ANNEX VI - COMMON PRINCIPLES FOR THE EVALUATION OF DOSSIERS FOR BIOCIDAL PRODUCTS - Assessment - (32)	general		HHH	3.11. Endocrine disruption for human health	ED HH 1 or 2	32. An exposure assessment shall be carried out for each of the human populations (professional users, non-professional users and humans exposed directly or indirectly via the environment), for which exposure to a biocidal product occurs or can reasonably be foreseen, with particular attention paid to the pathways of exposure relevant for vulnerable groups. The objective of the assessment shall b…
BPR	ANNEX VI - COMMON PRINCIPLES FOR THE EVALUATION OF DOSSIERS FOR BIOCIDAL PRODUCTS - Assessment - (32)	general		EH	4.2. Endocrine disruption for the environment	ED ENV 1 or 2	32. An exposure assessment shall be carried out for each of the human populations (professional users, non-professional users and humans exposed directly or indirectly via the environment), for which exposure to a biocidal product occurs or can reasonably be foreseen, with particular attention paid to the pathways of exposure relevant for vulnerable groups. The objective of the assessment shall b…
BPR	ANNEX VI - COMMON PRINCIPLES FOR THE EVALUATION OF DOSSIERS FOR BIOCIDAL PRODUCTS - Assessment - (32)	general		EH	4.4. Persistent, Mobile and Toxic or Very Persistent, Very Mobile properties	PMT/vPvM	32. An exposure assessment shall be carried out for each of the human populations (professional users, non-professional users and humans exposed directly or indirectly via the environment), for which exposure to a biocidal product occurs or can reasonably be foreseen, with particular attention paid to the pathways of exposure relevant for vulnerable groups. The objective of the assessment shall b…
BPR	ANNEX VI - COMMON PRINCIPLES FOR THE EVALUATION OF DOSSIERS FOR BIOCIDAL PRODUCTS - Assessment - (32)	general		EH	4.3. Persistent, Bioaccumulative and Toxic or Very Persistent, Very Bioaccumulative properties	PBT/vPvB	32. An exposure assessment shall be carried out for each of the human populations (professional users, non-professional users and humans exposed directly or indirectly via the environment), for which exposure to a biocidal product occurs or can reasonably be foreseen, with particular attention paid to the pathways of exposure relevant for vulnerable groups. The objective of the assessment shall b…
BPR	ANNEX VI - COMMON PRINCIPLES FOR THE EVALUATION OF DOSSIERS FOR BIOCIDAL PRODUCTS - Assessment - (39)	general		HHH	3.11. Endocrine disruption for human health	ED HH 1 or 2	39. A dose (concentration) — response (effect) assessment shall be carried out in order to predict the concentration below which adverse effects in the environmental compartment of concern are not expected to occur. This shall be carried out for the active substance and for any substance of concern present in the biocidal product. This concentration is known as PNEC. However, in some cases, it ma…
BPR	ANNEX VI - COMMON PRINCIPLES FOR THE EVALUATION OF DOSSIERS FOR BIOCIDAL PRODUCTS - Assessment - (39)	general		EH	4.2. Endocrine disruption for the environment	ED ENV 1 or 2	39. A dose (concentration) — response (effect) assessment shall be carried out in order to predict the concentration below which adverse effects in the environmental compartment of concern are not expected to occur. This shall be carried out for the active substance and for any substance of concern present in the biocidal product. This concentration is known as PNEC. However, in some cases, it ma…
BPR	ANNEX VI - COMMON PRINCIPLES FOR THE EVALUATION OF DOSSIERS FOR BIOCIDAL PRODUCTS - Assessment - (39)	general		EH	4.4. Persistent, Mobile and Toxic or Very Persistent, Very Mobile properties	PMT/vPvM	39. A dose (concentration) — response (effect) assessment shall be carried out in order to predict the concentration below which adverse effects in the environmental compartment of concern are not expected to occur. This shall be carried out for the active substance and for any substance of concern present in the biocidal product. This concentration is known as PNEC. However, in some cases, it ma…
BPR	ANNEX VI - COMMON PRINCIPLES FOR THE EVALUATION OF DOSSIERS FOR BIOCIDAL PRODUCTS - Assessment - (39)	general		EH	4.3. Persistent, Bioaccumulative and Toxic or Very Persistent, Very Bioaccumulative properties	PBT/vPvB	39. A dose (concentration) — response (effect) assessment shall be carried out in order to predict the concentration below which adverse effects in the environmental compartment of concern are not expected to occur. This shall be carried out for the active substance and for any substance of concern present in the biocidal product. This concentration is known as PNEC. However, in some cases, it ma…
BPR	ANNEX VI - COMMON PRINCIPLES FOR THE EVALUATION OF DOSSIERS FOR BIOCIDAL PRODUCTS - Assessment - (42)	general		HHH	3.11. Endocrine disruption for human health	ED HH 1 or 2	42. For each environmental compartment, an exposure assessment shall be carried out in order to predict the likely concentration of each active substance or substance of concern present in the biocidal product. This concentration is known as the predicted environmental concentration (PEC). However, in some cases it may not be possible to establish a PEC and a qualitative estimate of exposure then…
BPR	ANNEX VI - COMMON PRINCIPLES FOR THE EVALUATION OF DOSSIERS FOR BIOCIDAL PRODUCTS - Assessment - (42)	general		EH	4.2. Endocrine disruption for the environment	ED ENV 1 or 2	42. For each environmental compartment, an exposure assessment shall be carried out in order to predict the likely concentration of each active substance or substance of concern present in the biocidal product. This concentration is known as the predicted environmental concentration (PEC). However, in some cases it may not be possible to establish a PEC and a qualitative estimate of exposure then…
BPR	ANNEX VI - COMMON PRINCIPLES FOR THE EVALUATION OF DOSSIERS FOR BIOCIDAL PRODUCTS - Assessment - (42)	general		EH	4.3. Persistent, Bioaccumulative and Toxic or Very Persistent, Very Bioaccumulative properties	PBT/vPvB	42. For each environmental compartment, an exposure assessment shall be carried out in order to predict the likely concentration of each active substance or substance of concern present in the biocidal product. This concentration is known as the predicted environmental concentration (PEC). However, in some cases it may not be possible to establish a PEC and a qualitative estimate of exposure then…
BPR	ANNEX VI - COMMON PRINCIPLES FOR THE EVALUATION OF DOSSIERS FOR BIOCIDAL PRODUCTS - Assessment - (42)	general		EH	4.4. Persistent, Mobile and Toxic or Very Persistent, Very Mobile properties	PMT/vPvM	42. For each environmental compartment, an exposure assessment shall be carried out in order to predict the likely concentration of each active substance or substance of concern present in the biocidal product. This concentration is known as the predicted environmental concentration (PEC). However, in some cases it may not be possible to establish a PEC and a qualitative estimate of exposure then…
BPR	Annex VI - COMMON PRINCIPLES FOR THE EVALUATION OF DOSSIERS FOR BIOCIDAL PRODUCTS - Assessment - (48)	general		HHH	3.11. Endocrine disruption for human health	ED HH 1 or 2	48. The evaluating body shall conclude that the biocidal product does not comply with criterion (iv) under point (b) of Article 19(1) if it contains any substance of concern or relevant metabolites or breakdown or reaction products fulfilling the criteria for being PBT or vPvB in accordance with Annex XIII to Regulation (EC) No 1907/2006, or if it has endocrine-disrupting properties unless it is …
BPR	Annex VI - COMMON PRINCIPLES FOR THE EVALUATION OF DOSSIERS FOR BIOCIDAL PRODUCTS - Assessment - (48)	general		EH	4.2. Endocrine disruption for the environment	ED ENV 1 or 2	48. The evaluating body shall conclude that the biocidal product does not comply with criterion (iv) under point (b) of Article 19(1) if it contains any substance of concern or relevant metabolites or breakdown or reaction products fulfilling the criteria for being PBT or vPvB in accordance with Annex XIII to Regulation (EC) No 1907/2006, or if it has endocrine-disrupting properties unless it is …
BPR	Annex VI - COMMON PRINCIPLES FOR THE EVALUATION OF DOSSIERS FOR BIOCIDAL PRODUCTS - Assessment - (48)	general		EH	4.3. Persistent, Bioaccumulative and Toxic or Very Persistent, Very Bioaccumulative properties	PBT/vPvB	48. The evaluating body shall conclude that the biocidal product does not comply with criterion (iv) under point (b) of Article 19(1) if it contains any substance of concern or relevant metabolites or breakdown or reaction products fulfilling the criteria for being PBT or vPvB in accordance with Annex XIII to Regulation (EC) No 1907/2006, or if it has endocrine-disrupting properties unless it is …
BPR	Annex VI - COMMON PRINCIPLES FOR THE EVALUATION OF DOSSIERS FOR BIOCIDAL PRODUCTS - Assessment - (48)	general		EH	4.4. Persistent, Mobile and Toxic or Very Persistent, Very Mobile properties	PMT/vPvM	48. The evaluating body shall conclude that the biocidal product does not comply with criterion (iv) under point (b) of Article 19(1) if it contains any substance of concern or relevant metabolites or breakdown or reaction products fulfilling the criteria for being PBT or vPvB in accordance with Annex XIII to Regulation (EC) No 1907/2006, or if it has endocrine-disrupting properties unless it is …
BPR	Annex VI - COMMON PRINCIPLES FOR THE EVALUATION OF DOSSIERS FOR BIOCIDAL PRODUCTS - Assessment - (53)	general		HHH	3.11. Endocrine disruption for human health	ED HH 1 or 2	53. In each of the areas where risk assessments have been carried out, the evaluating body shall combine the results for the active substance together with the results for any substance of concern to produce an overall assessment for the biocidal product itself. This shall also take account of any cumulative or synergistic effects.
BPR	Annex VI - COMMON PRINCIPLES FOR THE EVALUATION OF DOSSIERS FOR BIOCIDAL PRODUCTS - Assessment - (53)	general		EH	4.2. Endocrine disruption for the environment	ED ENV 1 or 2	53. In each of the areas where risk assessments have been carried out, the evaluating body shall combine the results for the active substance together with the results for any substance of concern to produce an overall assessment for the biocidal product itself. This shall also take account of any cumulative or synergistic effects.
BPR	Annex VI - COMMON PRINCIPLES FOR THE EVALUATION OF DOSSIERS FOR BIOCIDAL PRODUCTS - Assessment - (53)	general		EH	4.3. Persistent, Bioaccumulative and Toxic or Very Persistent, Very Bioaccumulative properties	PBT/vPvB	53. In each of the areas where risk assessments have been carried out, the evaluating body shall combine the results for the active substance together with the results for any substance of concern to produce an overall assessment for the biocidal product itself. This shall also take account of any cumulative or synergistic effects.
BPR	Annex VI - COMMON PRINCIPLES FOR THE EVALUATION OF DOSSIERS FOR BIOCIDAL PRODUCTS - Assessment - (53)	general		EH	4.4. Persistent, Mobile and Toxic or Very Persistent, Very Mobile properties	PMT/vPvM	53. In each of the areas where risk assessments have been carried out, the evaluating body shall combine the results for the active substance together with the results for any substance of concern to produce an overall assessment for the biocidal product itself. This shall also take account of any cumulative or synergistic effects.
BPR	Annex VI - COMMON PRINCIPLES FOR THE EVALUATION OF DOSSIERS FOR BIOCIDAL PRODUCTS - Conclusions - (55)	general		HHH	3.11. Endocrine disruption for human health	ED HH 1 or 2	55. The purpose of the evaluation is to establish whether or not the product complies with the criteria set down in point (b) of Article 19(1). The evaluating body shall reach its conclusion as a result of the integration of the risks arising from each active substance together with the risks from each substance of concern present in the biocidal product, based on the assessment carried out in ac…
BPR	Annex VI - COMMON PRINCIPLES FOR THE EVALUATION OF DOSSIERS FOR BIOCIDAL PRODUCTS - Conclusions - (55)	general		EH	4.2. Endocrine disruption for the environment	ED ENV 1 or 2	55. The purpose of the evaluation is to establish whether or not the product complies with the criteria set down in point (b) of Article 19(1). The evaluating body shall reach its conclusion as a result of the integration of the risks arising from each active substance together with the risks from each substance of concern present in the biocidal product, based on the assessment carried out in ac…
BPR	Annex VI - COMMON PRINCIPLES FOR THE EVALUATION OF DOSSIERS FOR BIOCIDAL PRODUCTS - Conclusions - (55)	general		EH	4.3. Persistent, Bioaccumulative and Toxic or Very Persistent, Very Bioaccumulative properties	PBT/vPvB	55. The purpose of the evaluation is to establish whether or not the product complies with the criteria set down in point (b) of Article 19(1). The evaluating body shall reach its conclusion as a result of the integration of the risks arising from each active substance together with the risks from each substance of concern present in the biocidal product, based on the assessment carried out in ac…
BPR	Annex VI - COMMON PRINCIPLES FOR THE EVALUATION OF DOSSIERS FOR BIOCIDAL PRODUCTS - Conclusions - (55)	general		EH	4.4. Persistent, Mobile and Toxic or Very Persistent, Very Mobile properties	PMT/vPvM	55. The purpose of the evaluation is to establish whether or not the product complies with the criteria set down in point (b) of Article 19(1). The evaluating body shall reach its conclusion as a result of the integration of the risks arising from each active substance together with the risks from each substance of concern present in the biocidal product, based on the assessment carried out in ac…
BPR	Annex VI - COMMON PRINCIPLES FOR THE EVALUATION OF DOSSIERS FOR BIOCIDAL PRODUCTS - Conclusions - (60)	general		HHH	3.11. Endocrine disruption for human health	ED HH 1 or 2	60. The evaluating body shall examine the relationship between exposure and effect. A number of factors need to be considered when examining this relationship. One of the most important factors is the nature of the adverse effect of the substance under consideration. These effects include acute toxicity, irritancy, corrosivity, sensitisation, repeated dose toxicity, mutagenicity, carcinogenicity,…
BPR	Annex VI - COMMON PRINCIPLES FOR THE EVALUATION OF DOSSIERS FOR BIOCIDAL PRODUCTS - Conclusions - (60)	general		EH	4.2. Endocrine disruption for the environment	ED ENV 1 or 2	60. The evaluating body shall examine the relationship between exposure and effect. A number of factors need to be considered when examining this relationship. One of the most important factors is the nature of the adverse effect of the substance under consideration. These effects include acute toxicity, irritancy, corrosivity, sensitisation, repeated dose toxicity, mutagenicity, carcinogenicity,…
BPR	Annex VI - COMMON PRINCIPLES FOR THE EVALUATION OF DOSSIERS FOR BIOCIDAL PRODUCTS - Conclusions - (60)	general		EH	4.3. Persistent, Bioaccumulative and Toxic or Very Persistent, Very Bioaccumulative properties	PBT/vPvB	60. The evaluating body shall examine the relationship between exposure and effect. A number of factors need to be considered when examining this relationship. One of the most important factors is the nature of the adverse effect of the substance under consideration. These effects include acute toxicity, irritancy, corrosivity, sensitisation, repeated dose toxicity, mutagenicity, carcinogenicity,…
BPR	Annex VI - COMMON PRINCIPLES FOR THE EVALUATION OF DOSSIERS FOR BIOCIDAL PRODUCTS - Conclusions - (60)	general		EH	4.4. Persistent, Mobile and Toxic or Very Persistent, Very Mobile properties	PMT/vPvM	60. The evaluating body shall examine the relationship between exposure and effect. A number of factors need to be considered when examining this relationship. One of the most important factors is the nature of the adverse effect of the substance under consideration. These effects include acute toxicity, irritancy, corrosivity, sensitisation, repeated dose toxicity, mutagenicity, carcinogenicity,…
BPR	Annex VI - COMMON PRINCIPLES FOR THE EVALUATION OF DOSSIERS FOR BIOCIDAL PRODUCTS - Conclusions - (67)	general		HHH	3.11. Endocrine disruption for human health	ED HH 1 or 2	67. The evaluating body shall conclude that the biocidal product does not comply with criterion (iv) under point (b) of Article 19(1) where, under the proposed conditions of use, the foreseeable concentration of the active substance or any other substance of concern, or of relevant metabolites or breakdown or reaction products in water (or its sediments) has an unacceptable impact on non-target o…
BPR	Annex VI - COMMON PRINCIPLES FOR THE EVALUATION OF DOSSIERS FOR BIOCIDAL PRODUCTS - Conclusions - (67)	general		EH	4.2. Endocrine disruption for the environment	ED ENV 1 or 2	67. The evaluating body shall conclude that the biocidal product does not comply with criterion (iv) under point (b) of Article 19(1) where, under the proposed conditions of use, the foreseeable concentration of the active substance or any other substance of concern, or of relevant metabolites or breakdown or reaction products in water (or its sediments) has an unacceptable impact on non-target o…
BPR	Annex VI - COMMON PRINCIPLES FOR THE EVALUATION OF DOSSIERS FOR BIOCIDAL PRODUCTS - Conclusions - (67)	general		EH	4.3. Persistent, Bioaccumulative and Toxic or Very Persistent, Very Bioaccumulative properties	PBT/vPvB	67. The evaluating body shall conclude that the biocidal product does not comply with criterion (iv) under point (b) of Article 19(1) where, under the proposed conditions of use, the foreseeable concentration of the active substance or any other substance of concern, or of relevant metabolites or breakdown or reaction products in water (or its sediments) has an unacceptable impact on non-target o…
BPR	Annex VI - COMMON PRINCIPLES FOR THE EVALUATION OF DOSSIERS FOR BIOCIDAL PRODUCTS - Conclusions - (67)	general		EH	4.4. Persistent, Mobile and Toxic or Very Persistent, Very Mobile properties	PMT/vPvM	67. The evaluating body shall conclude that the biocidal product does not comply with criterion (iv) under point (b) of Article 19(1) where, under the proposed conditions of use, the foreseeable concentration of the active substance or any other substance of concern, or of relevant metabolites or breakdown or reaction products in water (or its sediments) has an unacceptable impact on non-target o…
BPR	Annex VI - COMMON PRINCIPLES FOR THE EVALUATION OF DOSSIERS FOR BIOCIDAL PRODUCTS - Conclusions - (68)	general		HHH	3.11. Endocrine disruption for human health	ED HH 1 or 2	68. The evaluating body shall conclude that the biocidal product does not comply with criterion (iv) under point (b) of Article 19(1) where, under the proposed conditions of use, the foreseeable concentration of the active substance or any other substance of concern, or of relevant metabolites or breakdown or reaction products in groundwater, exceeds the lower of the following concentrations: — t…
BPR	Annex VI - COMMON PRINCIPLES FOR THE EVALUATION OF DOSSIERS FOR BIOCIDAL PRODUCTS - Conclusions - (68)	general		EH	4.2. Endocrine disruption for the environment	ED ENV 1 or 2	68. The evaluating body shall conclude that the biocidal product does not comply with criterion (iv) under point (b) of Article 19(1) where, under the proposed conditions of use, the foreseeable concentration of the active substance or any other substance of concern, or of relevant metabolites or breakdown or reaction products in groundwater, exceeds the lower of the following concentrations: — t…
BPR	Annex VI - COMMON PRINCIPLES FOR THE EVALUATION OF DOSSIERS FOR BIOCIDAL PRODUCTS - Conclusions - (68)	general		EH	4.3. Persistent, Bioaccumulative and Toxic or Very Persistent, Very Bioaccumulative properties	PBT/vPvB	68. The evaluating body shall conclude that the biocidal product does not comply with criterion (iv) under point (b) of Article 19(1) where, under the proposed conditions of use, the foreseeable concentration of the active substance or any other substance of concern, or of relevant metabolites or breakdown or reaction products in groundwater, exceeds the lower of the following concentrations: — t…
BPR	Annex VI - COMMON PRINCIPLES FOR THE EVALUATION OF DOSSIERS FOR BIOCIDAL PRODUCTS - Conclusions - (68)	general		EH	4.4. Persistent, Mobile and Toxic or Very Persistent, Very Mobile properties	PMT/vPvM	68. The evaluating body shall conclude that the biocidal product does not comply with criterion (iv) under point (b) of Article 19(1) where, under the proposed conditions of use, the foreseeable concentration of the active substance or any other substance of concern, or of relevant metabolites or breakdown or reaction products in groundwater, exceeds the lower of the following concentrations: — t…
BPR	Annex VI - COMMON PRINCIPLES FOR THE EVALUATION OF DOSSIERS FOR BIOCIDAL PRODUCTS - Conclusions - (69)	general		HHH	3.11. Endocrine disruption for human health	ED HH 1 or 2	69. The evaluating body shall conclude that the biocidal product does not comply with criterion (iv) under point (b) of Article 19(1) where the foreseeable concentration of the active substance or a substance of concern, or of relevant metabolites, breakdown or reaction products to be expected in surface water or its sediments after use of the biocidal product under the proposed conditions of use…
BPR	Annex VI - COMMON PRINCIPLES FOR THE EVALUATION OF DOSSIERS FOR BIOCIDAL PRODUCTS - Conclusions - (69)	general		EH	4.2. Endocrine disruption for the environment	ED ENV 1 or 2	69. The evaluating body shall conclude that the biocidal product does not comply with criterion (iv) under point (b) of Article 19(1) where the foreseeable concentration of the active substance or a substance of concern, or of relevant metabolites, breakdown or reaction products to be expected in surface water or its sediments after use of the biocidal product under the proposed conditions of use…
BPR	Annex VI - COMMON PRINCIPLES FOR THE EVALUATION OF DOSSIERS FOR BIOCIDAL PRODUCTS - Conclusions - (69)	general		EH	4.3. Persistent, Bioaccumulative and Toxic or Very Persistent, Very Bioaccumulative properties	PBT/vPvB	69. The evaluating body shall conclude that the biocidal product does not comply with criterion (iv) under point (b) of Article 19(1) where the foreseeable concentration of the active substance or a substance of concern, or of relevant metabolites, breakdown or reaction products to be expected in surface water or its sediments after use of the biocidal product under the proposed conditions of use…
BPR	Annex VI - COMMON PRINCIPLES FOR THE EVALUATION OF DOSSIERS FOR BIOCIDAL PRODUCTS - Conclusions - (69)	general		EH	4.4. Persistent, Mobile and Toxic or Very Persistent, Very Mobile properties	PMT/vPvM	69. The evaluating body shall conclude that the biocidal product does not comply with criterion (iv) under point (b) of Article 19(1) where the foreseeable concentration of the active substance or a substance of concern, or of relevant metabolites, breakdown or reaction products to be expected in surface water or its sediments after use of the biocidal product under the proposed conditions of use…
BPR	Annex VI - COMMON PRINCIPLES FOR THE EVALUATION OF DOSSIERS FOR BIOCIDAL PRODUCTS - Conclusions - (71)	general		HHH	3.11. Endocrine disruption for human health	ED HH 1 or 2	71. The evaluating body shall conclude that the biocidal product does not comply with criterion (iv) under point (b) of Article 19(1) where, under the proposed conditions of use, the foreseeable concentration of the active substance or any other substance of concern, or of relevant metabolites or breakdown or reaction products in soil, has an unacceptable impact on non-target species, unless it i…
BPR	Annex VI - COMMON PRINCIPLES FOR THE EVALUATION OF DOSSIERS FOR BIOCIDAL PRODUCTS - Conclusions - (71)	general		EH	4.2. Endocrine disruption for the environment	ED ENV 1 or 2	71. The evaluating body shall conclude that the biocidal product does not comply with criterion (iv) under point (b) of Article 19(1) where, under the proposed conditions of use, the foreseeable concentration of the active substance or any other substance of concern, or of relevant metabolites or breakdown or reaction products in soil, has an unacceptable impact on non-target species, unless it i…
BPR	Annex VI - COMMON PRINCIPLES FOR THE EVALUATION OF DOSSIERS FOR BIOCIDAL PRODUCTS - Conclusions - (71)	general		EH	4.3. Persistent, Bioaccumulative and Toxic or Very Persistent, Very Bioaccumulative properties	PBT/vPvB	71. The evaluating body shall conclude that the biocidal product does not comply with criterion (iv) under point (b) of Article 19(1) where, under the proposed conditions of use, the foreseeable concentration of the active substance or any other substance of concern, or of relevant metabolites or breakdown or reaction products in soil, has an unacceptable impact on non-target species, unless it i…
BPR	Annex VI - COMMON PRINCIPLES FOR THE EVALUATION OF DOSSIERS FOR BIOCIDAL PRODUCTS - Conclusions - (71)	general		EH	4.4. Persistent, Mobile and Toxic or Very Persistent, Very Mobile properties	PMT/vPvM	71. The evaluating body shall conclude that the biocidal product does not comply with criterion (iv) under point (b) of Article 19(1) where, under the proposed conditions of use, the foreseeable concentration of the active substance or any other substance of concern, or of relevant metabolites or breakdown or reaction products in soil, has an unacceptable impact on non-target species, unless it i…
BPR	Annex VI - COMMON PRINCIPLES FOR THE EVALUATION OF DOSSIERS FOR BIOCIDAL PRODUCTS - Conclusions - (73)	general		HHH	3.11. Endocrine disruption for human health	ED HH 1 or 2	73. The evaluating body shall conclude that the biocidal product does not comply with criterion (iv) under point (b) of Article 19(1) where there is a reasonably foreseeable possibility of non-target organisms being exposed to the biocidal product, if for any active substance or substance of concern: — the PEC/PNEC is above 1, or — the concentration of the active substance or any other substance …
BPR	Annex VI - COMMON PRINCIPLES FOR THE EVALUATION OF DOSSIERS FOR BIOCIDAL PRODUCTS - Conclusions - (73)	general		EH	4.2. Endocrine disruption for the environment	ED ENV 1 or 2	73. The evaluating body shall conclude that the biocidal product does not comply with criterion (iv) under point (b) of Article 19(1) where there is a reasonably foreseeable possibility of non-target organisms being exposed to the biocidal product, if for any active substance or substance of concern: — the PEC/PNEC is above 1, or — the concentration of the active substance or any other substance …
BPR	Annex VI - COMMON PRINCIPLES FOR THE EVALUATION OF DOSSIERS FOR BIOCIDAL PRODUCTS - Conclusions - (73)	general		EH	4.3. Persistent, Bioaccumulative and Toxic or Very Persistent, Very Bioaccumulative properties	PBT/vPvB	73. The evaluating body shall conclude that the biocidal product does not comply with criterion (iv) under point (b) of Article 19(1) where there is a reasonably foreseeable possibility of non-target organisms being exposed to the biocidal product, if for any active substance or substance of concern: — the PEC/PNEC is above 1, or — the concentration of the active substance or any other substance …
BPR	Annex VI - COMMON PRINCIPLES FOR THE EVALUATION OF DOSSIERS FOR BIOCIDAL PRODUCTS - Conclusions - (73)	general		EH	4.4. Persistent, Mobile and Toxic or Very Persistent, Very Mobile properties	PMT/vPvM	73. The evaluating body shall conclude that the biocidal product does not comply with criterion (iv) under point (b) of Article 19(1) where there is a reasonably foreseeable possibility of non-target organisms being exposed to the biocidal product, if for any active substance or substance of concern: — the PEC/PNEC is above 1, or — the concentration of the active substance or any other substance …
BPR	Annex VI - COMMON PRINCIPLES FOR THE EVALUATION OF DOSSIERS FOR BIOCIDAL PRODUCTS - Conclusions - (74)	general		HHH	3.11. Endocrine disruption for human health	ED HH 1 or 2	74. The evaluating body shall conclude that the biocidal product does not comply with criterion (iv) under point (b) of Article 19(1) where there is a reasonably foreseeable possibility of micro-organisms in sewage treatment plants being exposed to the biocidal product, if for any active substance, substance of concern, relevant metabolite, breakdown or reaction product the PEC/PNEC ratio is abov…
BPR	Annex VI - COMMON PRINCIPLES FOR THE EVALUATION OF DOSSIERS FOR BIOCIDAL PRODUCTS - Conclusions - (74)	general		EH	4.2. Endocrine disruption for the environment	ED ENV 1 or 2	74. The evaluating body shall conclude that the biocidal product does not comply with criterion (iv) under point (b) of Article 19(1) where there is a reasonably foreseeable possibility of micro-organisms in sewage treatment plants being exposed to the biocidal product, if for any active substance, substance of concern, relevant metabolite, breakdown or reaction product the PEC/PNEC ratio is abov…
BPR	Annex VI - COMMON PRINCIPLES FOR THE EVALUATION OF DOSSIERS FOR BIOCIDAL PRODUCTS - Conclusions - (74)	general		EH	4.3. Persistent, Bioaccumulative and Toxic or Very Persistent, Very Bioaccumulative properties	PBT/vPvB	74. The evaluating body shall conclude that the biocidal product does not comply with criterion (iv) under point (b) of Article 19(1) where there is a reasonably foreseeable possibility of micro-organisms in sewage treatment plants being exposed to the biocidal product, if for any active substance, substance of concern, relevant metabolite, breakdown or reaction product the PEC/PNEC ratio is abov…
BPR	Annex VI - COMMON PRINCIPLES FOR THE EVALUATION OF DOSSIERS FOR BIOCIDAL PRODUCTS - Conclusions - (74)	general		EH	4.4. Persistent, Mobile and Toxic or Very Persistent, Very Mobile properties	PMT/vPvM	74. The evaluating body shall conclude that the biocidal product does not comply with criterion (iv) under point (b) of Article 19(1) where there is a reasonably foreseeable possibility of micro-organisms in sewage treatment plants being exposed to the biocidal product, if for any active substance, substance of concern, relevant metabolite, breakdown or reaction product the PEC/PNEC ratio is abov…
BPR	ANNEX VI - COMMON PRINCIPLES FOR THE EVALUATION OF DOSSIERS FOR BIOCIDAL PRODUCTS - Introduction - (5)	general		HHH	3.11. Endocrine disruption for human health	ED HH 1 or 2	5. Additional risk assessments shall be carried out, in the same manner as described above, on any substance of concern present in the biocidal product. Information submitted in the framework of Regulation (EC) No 1907/2006 shall be taken into account where appropriate.
BPR	ANNEX VI - COMMON PRINCIPLES FOR THE EVALUATION OF DOSSIERS FOR BIOCIDAL PRODUCTS - Introduction - (5)	general		EH	4.2. Endocrine disruption for the environment	ED ENV 1 or 2	5. Additional risk assessments shall be carried out, in the same manner as described above, on any substance of concern present in the biocidal product. Information submitted in the framework of Regulation (EC) No 1907/2006 shall be taken into account where appropriate.
BPR	ANNEX VI - COMMON PRINCIPLES FOR THE EVALUATION OF DOSSIERS FOR BIOCIDAL PRODUCTS - Introduction - (5)	general		EH	4.3. Persistent, Bioaccumulative and Toxic or Very Persistent, Very Bioaccumulative properties	PBT/vPvB	5. Additional risk assessments shall be carried out, in the same manner as described above, on any substance of concern present in the biocidal product. Information submitted in the framework of Regulation (EC) No 1907/2006 shall be taken into account where appropriate.
BPR	ANNEX VI - COMMON PRINCIPLES FOR THE EVALUATION OF DOSSIERS FOR BIOCIDAL PRODUCTS - Introduction - (5)	general		EH	4.4. Persistent, Mobile and Toxic or Very Persistent, Very Mobile properties	PMT/vPvM	5. Additional risk assessments shall be carried out, in the same manner as described above, on any substance of concern present in the biocidal product. Information submitted in the framework of Regulation (EC) No 1907/2006 shall be taken into account where appropriate.
BPR	ANNEX VI - COMMON PRINCIPLES FOR THE EVALUATION OF DOSSIERS FOR BIOCIDAL PRODUCTS - Assessment - (16)	general		HHH	3.11. Endocrine disruption for human health	ED HH 1 or 2	16. For each active substance and each substance of concern present in the biocidal product, the risk assessment shall entail hazard identification and the establishment of appropriate reference values for dose or effect concentrations such as NOAEL or Predicted No Effect Concentrations (PNEC), where possible. It shall also include, as appropriate, a dose (concentration) — response (effect) asses…
BPR	ANNEX VI - COMMON PRINCIPLES FOR THE EVALUATION OF DOSSIERS FOR BIOCIDAL PRODUCTS - Assessment - (16)	general		EH	4.2. Endocrine disruption for the environment	ED ENV 1 or 2	16. For each active substance and each substance of concern present in the biocidal product, the risk assessment shall entail hazard identification and the establishment of appropriate reference values for dose or effect concentrations such as NOAEL or Predicted No Effect Concentrations (PNEC), where possible. It shall also include, as appropriate, a dose (concentration) — response (effect) asses…
BPR	ANNEX VI - COMMON PRINCIPLES FOR THE EVALUATION OF DOSSIERS FOR BIOCIDAL PRODUCTS - Assessment - (16)	general		EH	4.3. Persistent, Bioaccumulative and Toxic or Very Persistent, Very Bioaccumulative properties	PBT/vPvB	16. For each active substance and each substance of concern present in the biocidal product, the risk assessment shall entail hazard identification and the establishment of appropriate reference values for dose or effect concentrations such as NOAEL or Predicted No Effect Concentrations (PNEC), where possible. It shall also include, as appropriate, a dose (concentration) — response (effect) asses…
BPR	ANNEX VI - COMMON PRINCIPLES FOR THE EVALUATION OF DOSSIERS FOR BIOCIDAL PRODUCTS - Assessment - (16)	general		EH	4.4. Persistent, Mobile and Toxic or Very Persistent, Very Mobile properties	PMT/vPvM	16. For each active substance and each substance of concern present in the biocidal product, the risk assessment shall entail hazard identification and the establishment of appropriate reference values for dose or effect concentrations such as NOAEL or Predicted No Effect Concentrations (PNEC), where possible. It shall also include, as appropriate, a dose (concentration) — response (effect) asses…
BPR	ANNEX VI - COMMON PRINCIPLES FOR THE EVALUATION OF DOSSIERS FOR BIOCIDAL PRODUCTS - Assessment - (23)	general		HHH	3.11. Endocrine disruption for human health	ED HH 1 or 2	23. The effects previously mentioned result from the properties of the active substance and any substance of concern present. They are: — acute toxicity, — irritation, — corrosivity, — sensitisation, — repeated dose toxicity, — mutagenicity, — carcinogenicity, — reproductive toxicity, — neurotoxicity, — immunotoxicity, — disruption of the endocrine system, — any other special properties of the ac…
BPR	ANNEX VI - COMMON PRINCIPLES FOR THE EVALUATION OF DOSSIERS FOR BIOCIDAL PRODUCTS - Assessment - (23)	general		EH	4.2. Endocrine disruption for the environment	ED ENV 1 or 2	23. The effects previously mentioned result from the properties of the active substance and any substance of concern present. They are: — acute toxicity, — irritation, — corrosivity, — sensitisation, — repeated dose toxicity, — mutagenicity, — carcinogenicity, — reproductive toxicity, — neurotoxicity, — immunotoxicity, — disruption of the endocrine system, — any other special properties of the ac…
BPR	ANNEX VI - COMMON PRINCIPLES FOR THE EVALUATION OF DOSSIERS FOR BIOCIDAL PRODUCTS - Assessment - (23)	general		EH	4.3. Persistent, Bioaccumulative and Toxic or Very Persistent, Very Bioaccumulative properties	PBT/vPvB	23. The effects previously mentioned result from the properties of the active substance and any substance of concern present. They are: — acute toxicity, — irritation, — corrosivity, — sensitisation, — repeated dose toxicity, — mutagenicity, — carcinogenicity, — reproductive toxicity, — neurotoxicity, — immunotoxicity, — disruption of the endocrine system, — any other special properties of the ac…
BPR	ANNEX VI - COMMON PRINCIPLES FOR THE EVALUATION OF DOSSIERS FOR BIOCIDAL PRODUCTS - Assessment - (23)	general		EH	4.4. Persistent, Mobile and Toxic or Very Persistent, Very Mobile properties	PMT/vPvM	23. The effects previously mentioned result from the properties of the active substance and any substance of concern present. They are: — acute toxicity, — irritation, — corrosivity, — sensitisation, — repeated dose toxicity, — mutagenicity, — carcinogenicity, — reproductive toxicity, — neurotoxicity, — immunotoxicity, — disruption of the endocrine system, — any other special properties of the ac…
BPR	ANNEX VI - COMMON PRINCIPLES FOR THE EVALUATION OF DOSSIERS FOR BIOCIDAL PRODUCTS - Assessment - (26)	general		HHH	3.11. Endocrine disruption for human health	ED HH 1 or 2	26. The evaluating body shall apply points 27 to 30 when carrying out a dose (concentration) - response (effect) assessment on an active substance or a substance of concern present in a biocidal product.
BPR	ANNEX VI - COMMON PRINCIPLES FOR THE EVALUATION OF DOSSIERS FOR BIOCIDAL PRODUCTS - Assessment - (26)	general		EH	4.2. Endocrine disruption for the environment	ED ENV 1 or 2	26. The evaluating body shall apply points 27 to 30 when carrying out a dose (concentration) - response (effect) assessment on an active substance or a substance of concern present in a biocidal product.
BPR	ANNEX VI - COMMON PRINCIPLES FOR THE EVALUATION OF DOSSIERS FOR BIOCIDAL PRODUCTS - Assessment - (26)	general		EH	4.3. Persistent, Bioaccumulative and Toxic or Very Persistent, Very Bioaccumulative properties	PBT/vPvB	26. The evaluating body shall apply points 27 to 30 when carrying out a dose (concentration) - response (effect) assessment on an active substance or a substance of concern present in a biocidal product.
BPR	ANNEX VI - COMMON PRINCIPLES FOR THE EVALUATION OF DOSSIERS FOR BIOCIDAL PRODUCTS - Assessment - (26)	general		EH	4.4. Persistent, Mobile and Toxic or Very Persistent, Very Mobile properties	PMT/vPvM	26. The evaluating body shall apply points 27 to 30 when carrying out a dose (concentration) - response (effect) assessment on an active substance or a substance of concern present in a biocidal product.
BPR	ANNEX VI - COMMON PRINCIPLES FOR THE EVALUATION OF DOSSIERS FOR BIOCIDAL PRODUCTS - Assessment - (27)	general		HHH	3.11. Endocrine disruption for human health	ED HH 1 or 2	27. For repeated dose toxicity and reproductive toxicity the dose-response relationship shall be assessed for each active substance or substance of concern and, where possible, a NOAEL identified. If it is not possible to identify a NOAEL, the lowest-observed-adverse-effect level (LOAEL) shall be identified. Where appropriate, other dose-effect descriptors may be used as reference values.
BPR	ANNEX VI - COMMON PRINCIPLES FOR THE EVALUATION OF DOSSIERS FOR BIOCIDAL PRODUCTS - Assessment - (27)	general		EH	4.2. Endocrine disruption for the environment	ED ENV 1 or 2	27. For repeated dose toxicity and reproductive toxicity the dose-response relationship shall be assessed for each active substance or substance of concern and, where possible, a NOAEL identified. If it is not possible to identify a NOAEL, the lowest-observed-adverse-effect level (LOAEL) shall be identified. Where appropriate, other dose-effect descriptors may be used as reference values.
BPR	ANNEX VI - COMMON PRINCIPLES FOR THE EVALUATION OF DOSSIERS FOR BIOCIDAL PRODUCTS - Assessment - (27)	general		EH	4.3. Persistent, Bioaccumulative and Toxic or Very Persistent, Very Bioaccumulative properties	PBT/vPvB	27. For repeated dose toxicity and reproductive toxicity the dose-response relationship shall be assessed for each active substance or substance of concern and, where possible, a NOAEL identified. If it is not possible to identify a NOAEL, the lowest-observed-adverse-effect level (LOAEL) shall be identified. Where appropriate, other dose-effect descriptors may be used as reference values.
BPR	ANNEX VI - COMMON PRINCIPLES FOR THE EVALUATION OF DOSSIERS FOR BIOCIDAL PRODUCTS - Assessment - (27)	general		EH	4.4. Persistent, Mobile and Toxic or Very Persistent, Very Mobile properties	PMT/vPvM	27. For repeated dose toxicity and reproductive toxicity the dose-response relationship shall be assessed for each active substance or substance of concern and, where possible, a NOAEL identified. If it is not possible to identify a NOAEL, the lowest-observed-adverse-effect level (LOAEL) shall be identified. Where appropriate, other dose-effect descriptors may be used as reference values.
BPR	ANNEX VI - COMMON PRINCIPLES FOR THE EVALUATION OF DOSSIERS FOR BIOCIDAL PRODUCTS - Assessment - (28)	general		HHH	3.11. Endocrine disruption for human health	ED HH 1 or 2	28. For acute toxicity, corrosivity and irritation, it is not usually possible to derive a NOAEL or LOAEL on the basis of tests conducted in accordance with the requirements of this Regulation. For acute toxicity, the LD50 (median lethal dose) or LC50 (median lethal concentration) value or another appropriate dose-effect descriptor shall be derived. For the other effects it shall be sufficient to…
BPR	ANNEX VI - COMMON PRINCIPLES FOR THE EVALUATION OF DOSSIERS FOR BIOCIDAL PRODUCTS - Assessment - (28)	general		EH	4.2. Endocrine disruption for the environment	ED ENV 1 or 2	28. For acute toxicity, corrosivity and irritation, it is not usually possible to derive a NOAEL or LOAEL on the basis of tests conducted in accordance with the requirements of this Regulation. For acute toxicity, the LD50 (median lethal dose) or LC50 (median lethal concentration) value or another appropriate dose-effect descriptor shall be derived. For the other effects it shall be sufficient to…
BPR	ANNEX VI - COMMON PRINCIPLES FOR THE EVALUATION OF DOSSIERS FOR BIOCIDAL PRODUCTS - Assessment - (28)	general		EH	4.3. Persistent, Bioaccumulative and Toxic or Very Persistent, Very Bioaccumulative properties	PBT/vPvB	28. For acute toxicity, corrosivity and irritation, it is not usually possible to derive a NOAEL or LOAEL on the basis of tests conducted in accordance with the requirements of this Regulation. For acute toxicity, the LD50 (median lethal dose) or LC50 (median lethal concentration) value or another appropriate dose-effect descriptor shall be derived. For the other effects it shall be sufficient to…
BPR	ANNEX VI - COMMON PRINCIPLES FOR THE EVALUATION OF DOSSIERS FOR BIOCIDAL PRODUCTS - Assessment - (28)	general		EH	4.4. Persistent, Mobile and Toxic or Very Persistent, Very Mobile properties	PMT/vPvM	28. For acute toxicity, corrosivity and irritation, it is not usually possible to derive a NOAEL or LOAEL on the basis of tests conducted in accordance with the requirements of this Regulation. For acute toxicity, the LD50 (median lethal dose) or LC50 (median lethal concentration) value or another appropriate dose-effect descriptor shall be derived. For the other effects it shall be sufficient to…
BPR	ANNEX VI - COMMON PRINCIPLES FOR THE EVALUATION OF DOSSIERS FOR BIOCIDAL PRODUCTS - Assessment - (29)	general		HHH	3.11. Endocrine disruption for human health	ED HH 1 or 2	29. For mutagenicity and carcinogenicity, a non-threshold assessment should be carried out if the active substance or substance of concern is genotoxic and carcinogenic. If the active substance or a substance of concern is not genotoxic a threshold assessment shall be carried out.
BPR	ANNEX VI - COMMON PRINCIPLES FOR THE EVALUATION OF DOSSIERS FOR BIOCIDAL PRODUCTS - Assessment - (29)	general		EH	4.2. Endocrine disruption for the environment	ED ENV 1 or 2	29. For mutagenicity and carcinogenicity, a non-threshold assessment should be carried out if the active substance or substance of concern is genotoxic and carcinogenic. If the active substance or a substance of concern is not genotoxic a threshold assessment shall be carried out.
BPR	ANNEX VI - COMMON PRINCIPLES FOR THE EVALUATION OF DOSSIERS FOR BIOCIDAL PRODUCTS - Assessment - (29)	general		EH	4.3. Persistent, Bioaccumulative and Toxic or Very Persistent, Very Bioaccumulative properties	PBT/vPvB	29. For mutagenicity and carcinogenicity, a non-threshold assessment should be carried out if the active substance or substance of concern is genotoxic and carcinogenic. If the active substance or a substance of concern is not genotoxic a threshold assessment shall be carried out.
BPR	ANNEX VI - COMMON PRINCIPLES FOR THE EVALUATION OF DOSSIERS FOR BIOCIDAL PRODUCTS - Assessment - (29)	general		EH	4.4. Persistent, Mobile and Toxic or Very Persistent, Very Mobile properties	PMT/vPvM	29. For mutagenicity and carcinogenicity, a non-threshold assessment should be carried out if the active substance or substance of concern is genotoxic and carcinogenic. If the active substance or a substance of concern is not genotoxic a threshold assessment shall be carried out.
BPR	ANNEX VI - COMMON PRINCIPLES FOR THE EVALUATION OF DOSSIERS FOR BIOCIDAL PRODUCTS - Assessment - (30)	general		HHH	3.11. Endocrine disruption for human health	ED HH 1 or 2	30. With respect to skin sensitisation and respiratory sensitisation, in so far as there is no consensus on the possibility of identifying a dose/concentration below which adverse effects are unlikely to occur, particularly in a subject already sensitised to a given substance, it shall be sufficient to evaluate whether the active substance or substance of concern has an inherent capacity to cause…
BPR	ANNEX VI - COMMON PRINCIPLES FOR THE EVALUATION OF DOSSIERS FOR BIOCIDAL PRODUCTS - Assessment - (30)	general		EH	4.2. Endocrine disruption for the environment	ED ENV 1 or 2	30. With respect to skin sensitisation and respiratory sensitisation, in so far as there is no consensus on the possibility of identifying a dose/concentration below which adverse effects are unlikely to occur, particularly in a subject already sensitised to a given substance, it shall be sufficient to evaluate whether the active substance or substance of concern has an inherent capacity to cause…
BPR	ANNEX VI - COMMON PRINCIPLES FOR THE EVALUATION OF DOSSIERS FOR BIOCIDAL PRODUCTS - Assessment - (30)	general		EH	4.3. Persistent, Bioaccumulative and Toxic or Very Persistent, Very Bioaccumulative properties	PBT/vPvB	30. With respect to skin sensitisation and respiratory sensitisation, in so far as there is no consensus on the possibility of identifying a dose/concentration below which adverse effects are unlikely to occur, particularly in a subject already sensitised to a given substance, it shall be sufficient to evaluate whether the active substance or substance of concern has an inherent capacity to cause…
BPR	ANNEX VI - COMMON PRINCIPLES FOR THE EVALUATION OF DOSSIERS FOR BIOCIDAL PRODUCTS - Assessment - (30)	general		EH	4.4. Persistent, Mobile and Toxic or Very Persistent, Very Mobile properties	PMT/vPvM	30. With respect to skin sensitisation and respiratory sensitisation, in so far as there is no consensus on the possibility of identifying a dose/concentration below which adverse effects are unlikely to occur, particularly in a subject already sensitised to a given substance, it shall be sufficient to evaluate whether the active substance or substance of concern has an inherent capacity to cause…
BPR	ANNEX VI - COMMON PRINCIPLES FOR THE EVALUATION OF DOSSIERS FOR BIOCIDAL PRODUCTS - Assessment - (32)	general		HHH	3.11. Endocrine disruption for human health	ED HH 1 or 2	32. An exposure assessment shall be carried out for each of the human populations (professional users, non-professional users and humans exposed directly or indirectly via the environment), for which exposure to a biocidal product occurs or can reasonably be foreseen, with particular attention paid to the pathways of exposure relevant for vulnerable groups. The objective of the assessment shall b…
BPR	ANNEX VI - COMMON PRINCIPLES FOR THE EVALUATION OF DOSSIERS FOR BIOCIDAL PRODUCTS - Assessment - (32)	general		EH	4.2. Endocrine disruption for the environment	ED ENV 1 or 2	32. An exposure assessment shall be carried out for each of the human populations (professional users, non-professional users and humans exposed directly or indirectly via the environment), for which exposure to a biocidal product occurs or can reasonably be foreseen, with particular attention paid to the pathways of exposure relevant for vulnerable groups. The objective of the assessment shall b…
BPR	ANNEX VI - COMMON PRINCIPLES FOR THE EVALUATION OF DOSSIERS FOR BIOCIDAL PRODUCTS - Assessment - (32)	general		EH	4.3. Persistent, Bioaccumulative and Toxic or Very Persistent, Very Bioaccumulative properties	PBT/vPvB	32. An exposure assessment shall be carried out for each of the human populations (professional users, non-professional users and humans exposed directly or indirectly via the environment), for which exposure to a biocidal product occurs or can reasonably be foreseen, with particular attention paid to the pathways of exposure relevant for vulnerable groups. The objective of the assessment shall b…
BPR	ANNEX VI - COMMON PRINCIPLES FOR THE EVALUATION OF DOSSIERS FOR BIOCIDAL PRODUCTS - Assessment - (32)	general		EH	4.4. Persistent, Mobile and Toxic or Very Persistent, Very Mobile properties	PMT/vPvM	32. An exposure assessment shall be carried out for each of the human populations (professional users, non-professional users and humans exposed directly or indirectly via the environment), for which exposure to a biocidal product occurs or can reasonably be foreseen, with particular attention paid to the pathways of exposure relevant for vulnerable groups. The objective of the assessment shall b…
BPR	ANNEX VI - COMMON PRINCIPLES FOR THE EVALUATION OF DOSSIERS FOR BIOCIDAL PRODUCTS - Assessment - (39)	general		HHH	3.11. Endocrine disruption for human health	ED HH 1 or 2	39. A dose (concentration) — response (effect) assessment shall be carried out in order to predict the concentration below which adverse effects in the environmental compartment of concern are not expected to occur. This shall be carried out for the active substance and for any substance of concern present in the biocidal product. This concentration is known as PNEC. However, in some cases, it ma…
BPR	ANNEX VI - COMMON PRINCIPLES FOR THE EVALUATION OF DOSSIERS FOR BIOCIDAL PRODUCTS - Assessment - (39)	general		EH	4.2. Endocrine disruption for the environment	ED ENV 1 or 2	39. A dose (concentration) — response (effect) assessment shall be carried out in order to predict the concentration below which adverse effects in the environmental compartment of concern are not expected to occur. This shall be carried out for the active substance and for any substance of concern present in the biocidal product. This concentration is known as PNEC. However, in some cases, it ma…
BPR	ANNEX VI - COMMON PRINCIPLES FOR THE EVALUATION OF DOSSIERS FOR BIOCIDAL PRODUCTS - Assessment - (39)	general		EH	4.3. Persistent, Bioaccumulative and Toxic or Very Persistent, Very Bioaccumulative properties	PBT/vPvB	39. A dose (concentration) — response (effect) assessment shall be carried out in order to predict the concentration below which adverse effects in the environmental compartment of concern are not expected to occur. This shall be carried out for the active substance and for any substance of concern present in the biocidal product. This concentration is known as PNEC. However, in some cases, it ma…
BPR	ANNEX VI - COMMON PRINCIPLES FOR THE EVALUATION OF DOSSIERS FOR BIOCIDAL PRODUCTS - Assessment - (39)	general		EH	4.4. Persistent, Mobile and Toxic or Very Persistent, Very Mobile properties	PMT/vPvM	39. A dose (concentration) — response (effect) assessment shall be carried out in order to predict the concentration below which adverse effects in the environmental compartment of concern are not expected to occur. This shall be carried out for the active substance and for any substance of concern present in the biocidal product. This concentration is known as PNEC. However, in some cases, it ma…
BPR	ANNEX VI - COMMON PRINCIPLES FOR THE EVALUATION OF DOSSIERS FOR BIOCIDAL PRODUCTS - Assessment - (42)	general		HHH	3.11. Endocrine disruption for human health	ED HH 1 or 2	42. For each environmental compartment, an exposure assessment shall be carried out in order to predict the likely concentration of each active substance or substance of concern present in the biocidal product. This concentration is known as the predicted environmental concentration (PEC). However, in some cases it may not be possible to establish a PEC and a qualitative estimate of exposure then…
BPR	ANNEX VI - COMMON PRINCIPLES FOR THE EVALUATION OF DOSSIERS FOR BIOCIDAL PRODUCTS - Assessment - (42)	general		EH	4.2. Endocrine disruption for the environment	ED ENV 1 or 2	42. For each environmental compartment, an exposure assessment shall be carried out in order to predict the likely concentration of each active substance or substance of concern present in the biocidal product. This concentration is known as the predicted environmental concentration (PEC). However, in some cases it may not be possible to establish a PEC and a qualitative estimate of exposure then…
BPR	ANNEX VI - COMMON PRINCIPLES FOR THE EVALUATION OF DOSSIERS FOR BIOCIDAL PRODUCTS - Assessment - (42)	general		EH	4.3. Persistent, Bioaccumulative and Toxic or Very Persistent, Very Bioaccumulative properties	PBT/vPvB	42. For each environmental compartment, an exposure assessment shall be carried out in order to predict the likely concentration of each active substance or substance of concern present in the biocidal product. This concentration is known as the predicted environmental concentration (PEC). However, in some cases it may not be possible to establish a PEC and a qualitative estimate of exposure then…
BPR	ANNEX VI - COMMON PRINCIPLES FOR THE EVALUATION OF DOSSIERS FOR BIOCIDAL PRODUCTS - Assessment - (42)	general		EH	4.4. Persistent, Mobile and Toxic or Very Persistent, Very Mobile properties	PMT/vPvM	42. For each environmental compartment, an exposure assessment shall be carried out in order to predict the likely concentration of each active substance or substance of concern present in the biocidal product. This concentration is known as the predicted environmental concentration (PEC). However, in some cases it may not be possible to establish a PEC and a qualitative estimate of exposure then…
BPR	Annex VI - COMMON PRINCIPLES FOR THE EVALUATION OF DOSSIERS FOR BIOCIDAL PRODUCTS - Assessment - (53)	general		HHH	3.11. Endocrine disruption for human health	ED HH 1 or 2	53. In each of the areas where risk assessments have been carried out, the evaluating body shall combine the results for the active substance together with the results for any substance of concern to produce an overall assessment for the biocidal product itself. This shall also take account of any cumulative or synergistic effects.
BPR	Annex VI - COMMON PRINCIPLES FOR THE EVALUATION OF DOSSIERS FOR BIOCIDAL PRODUCTS - Assessment - (53)	general		EH	4.2. Endocrine disruption for the environment	ED ENV 1 or 2	53. In each of the areas where risk assessments have been carried out, the evaluating body shall combine the results for the active substance together with the results for any substance of concern to produce an overall assessment for the biocidal product itself. This shall also take account of any cumulative or synergistic effects.
BPR	Annex VI - COMMON PRINCIPLES FOR THE EVALUATION OF DOSSIERS FOR BIOCIDAL PRODUCTS - Assessment - (53)	general		EH	4.3. Persistent, Bioaccumulative and Toxic or Very Persistent, Very Bioaccumulative properties	PBT/vPvB	53. In each of the areas where risk assessments have been carried out, the evaluating body shall combine the results for the active substance together with the results for any substance of concern to produce an overall assessment for the biocidal product itself. This shall also take account of any cumulative or synergistic effects.
BPR	Annex VI - COMMON PRINCIPLES FOR THE EVALUATION OF DOSSIERS FOR BIOCIDAL PRODUCTS - Assessment - (53)	general		EH	4.4. Persistent, Mobile and Toxic or Very Persistent, Very Mobile properties	PMT/vPvM	53. In each of the areas where risk assessments have been carried out, the evaluating body shall combine the results for the active substance together with the results for any substance of concern to produce an overall assessment for the biocidal product itself. This shall also take account of any cumulative or synergistic effects.
BPR	Annex VI - COMMON PRINCIPLES FOR THE EVALUATION OF DOSSIERS FOR BIOCIDAL PRODUCTS - Conclusions - (55)	general		HHH	3.11. Endocrine disruption for human health	ED HH 1 or 2	55. The purpose of the evaluation is to establish whether or not the product complies with the criteria set down in point (b) of Article 19(1). The evaluating body shall reach its conclusion as a result of the integration of the risks arising from each active substance together with the risks from each substance of concern present in the biocidal product, based on the assessment carried out in ac…
BPR	Annex VI - COMMON PRINCIPLES FOR THE EVALUATION OF DOSSIERS FOR BIOCIDAL PRODUCTS - Conclusions - (55)	general		EH	4.2. Endocrine disruption for the environment	ED ENV 1 or 2	55. The purpose of the evaluation is to establish whether or not the product complies with the criteria set down in point (b) of Article 19(1). The evaluating body shall reach its conclusion as a result of the integration of the risks arising from each active substance together with the risks from each substance of concern present in the biocidal product, based on the assessment carried out in ac…
BPR	Annex VI - COMMON PRINCIPLES FOR THE EVALUATION OF DOSSIERS FOR BIOCIDAL PRODUCTS - Conclusions - (55)	general		EH	4.3. Persistent, Bioaccumulative and Toxic or Very Persistent, Very Bioaccumulative properties	PBT/vPvB	55. The purpose of the evaluation is to establish whether or not the product complies with the criteria set down in point (b) of Article 19(1). The evaluating body shall reach its conclusion as a result of the integration of the risks arising from each active substance together with the risks from each substance of concern present in the biocidal product, based on the assessment carried out in ac…
BPR	Annex VI - COMMON PRINCIPLES FOR THE EVALUATION OF DOSSIERS FOR BIOCIDAL PRODUCTS - Conclusions - (55)	general		EH	4.4. Persistent, Mobile and Toxic or Very Persistent, Very Mobile properties	PMT/vPvM	55. The purpose of the evaluation is to establish whether or not the product complies with the criteria set down in point (b) of Article 19(1). The evaluating body shall reach its conclusion as a result of the integration of the risks arising from each active substance together with the risks from each substance of concern present in the biocidal product, based on the assessment carried out in ac…
BPR	Annex VI - COMMON PRINCIPLES FOR THE EVALUATION OF DOSSIERS FOR BIOCIDAL PRODUCTS - Conclusions - (60)	general		HHH	3.11. Endocrine disruption for human health	ED HH 1 or 2	60. The evaluating body shall examine the relationship between exposure and effect. A number of factors need to be considered when examining this relationship. One of the most important factors is the nature of the adverse effect of the substance under consideration. These effects include acute toxicity, irritancy, corrosivity, sensitisation, repeated dose toxicity, mutagenicity, carcinogenicity,…
BPR	Annex VI - COMMON PRINCIPLES FOR THE EVALUATION OF DOSSIERS FOR BIOCIDAL PRODUCTS - Conclusions - (60)	general		EH	4.2. Endocrine disruption for the environment	ED ENV 1 or 2	60. The evaluating body shall examine the relationship between exposure and effect. A number of factors need to be considered when examining this relationship. One of the most important factors is the nature of the adverse effect of the substance under consideration. These effects include acute toxicity, irritancy, corrosivity, sensitisation, repeated dose toxicity, mutagenicity, carcinogenicity,…
BPR	Annex VI - COMMON PRINCIPLES FOR THE EVALUATION OF DOSSIERS FOR BIOCIDAL PRODUCTS - Conclusions - (60)	general		EH	4.3. Persistent, Bioaccumulative and Toxic or Very Persistent, Very Bioaccumulative properties	PBT/vPvB	60. The evaluating body shall examine the relationship between exposure and effect. A number of factors need to be considered when examining this relationship. One of the most important factors is the nature of the adverse effect of the substance under consideration. These effects include acute toxicity, irritancy, corrosivity, sensitisation, repeated dose toxicity, mutagenicity, carcinogenicity,…
BPR	Annex VI - COMMON PRINCIPLES FOR THE EVALUATION OF DOSSIERS FOR BIOCIDAL PRODUCTS - Conclusions - (60)	general		EH	4.4. Persistent, Mobile and Toxic or Very Persistent, Very Mobile properties	PMT/vPvM	60. The evaluating body shall examine the relationship between exposure and effect. A number of factors need to be considered when examining this relationship. One of the most important factors is the nature of the adverse effect of the substance under consideration. These effects include acute toxicity, irritancy, corrosivity, sensitisation, repeated dose toxicity, mutagenicity, carcinogenicity,…
BPR	Annex VI - COMMON PRINCIPLES FOR THE EVALUATION OF DOSSIERS FOR BIOCIDAL PRODUCTS - Conclusions - (67)	general		HHH	3.11. Endocrine disruption for human health	ED HH 1 or 2	67. The evaluating body shall conclude that the biocidal product does not comply with criterion (iv) under point (b) of Article 19(1) where, under the proposed conditions of use, the foreseeable concentration of the active substance or any other substance of concern, or of relevant metabolites or breakdown or reaction products in water (or its sediments) has an unacceptable impact on non-target o…
BPR	Annex VI - COMMON PRINCIPLES FOR THE EVALUATION OF DOSSIERS FOR BIOCIDAL PRODUCTS - Conclusions - (67)	general		EH	4.2. Endocrine disruption for the environment	ED ENV 1 or 2	67. The evaluating body shall conclude that the biocidal product does not comply with criterion (iv) under point (b) of Article 19(1) where, under the proposed conditions of use, the foreseeable concentration of the active substance or any other substance of concern, or of relevant metabolites or breakdown or reaction products in water (or its sediments) has an unacceptable impact on non-target o…
BPR	Annex VI - COMMON PRINCIPLES FOR THE EVALUATION OF DOSSIERS FOR BIOCIDAL PRODUCTS - Conclusions - (67)	general		EH	4.3. Persistent, Bioaccumulative and Toxic or Very Persistent, Very Bioaccumulative properties	PBT/vPvB	67. The evaluating body shall conclude that the biocidal product does not comply with criterion (iv) under point (b) of Article 19(1) where, under the proposed conditions of use, the foreseeable concentration of the active substance or any other substance of concern, or of relevant metabolites or breakdown or reaction products in water (or its sediments) has an unacceptable impact on non-target o…
BPR	Annex VI - COMMON PRINCIPLES FOR THE EVALUATION OF DOSSIERS FOR BIOCIDAL PRODUCTS - Conclusions - (67)	general		EH	4.4. Persistent, Mobile and Toxic or Very Persistent, Very Mobile properties	PMT/vPvM	67. The evaluating body shall conclude that the biocidal product does not comply with criterion (iv) under point (b) of Article 19(1) where, under the proposed conditions of use, the foreseeable concentration of the active substance or any other substance of concern, or of relevant metabolites or breakdown or reaction products in water (or its sediments) has an unacceptable impact on non-target o…
BPR	Annex VI - COMMON PRINCIPLES FOR THE EVALUATION OF DOSSIERS FOR BIOCIDAL PRODUCTS - Conclusions - (68)	general		HHH	3.11. Endocrine disruption for human health	ED HH 1 or 2	68. The evaluating body shall conclude that the biocidal product does not comply with criterion (iv) under point (b) of Article 19(1) where, under the proposed conditions of use, the foreseeable concentration of the active substance or any other substance of concern, or of relevant metabolites or breakdown or reaction products in groundwater, exceeds the lower of the following concentrations: — t…
BPR	Annex VI - COMMON PRINCIPLES FOR THE EVALUATION OF DOSSIERS FOR BIOCIDAL PRODUCTS - Conclusions - (68)	general		EH	4.2. Endocrine disruption for the environment	ED ENV 1 or 2	68. The evaluating body shall conclude that the biocidal product does not comply with criterion (iv) under point (b) of Article 19(1) where, under the proposed conditions of use, the foreseeable concentration of the active substance or any other substance of concern, or of relevant metabolites or breakdown or reaction products in groundwater, exceeds the lower of the following concentrations: — t…
BPR	Annex VI - COMMON PRINCIPLES FOR THE EVALUATION OF DOSSIERS FOR BIOCIDAL PRODUCTS - Conclusions - (68)	general		EH	4.3. Persistent, Bioaccumulative and Toxic or Very Persistent, Very Bioaccumulative properties	PBT/vPvB	68. The evaluating body shall conclude that the biocidal product does not comply with criterion (iv) under point (b) of Article 19(1) where, under the proposed conditions of use, the foreseeable concentration of the active substance or any other substance of concern, or of relevant metabolites or breakdown or reaction products in groundwater, exceeds the lower of the following concentrations: — t…
BPR	Annex VI - COMMON PRINCIPLES FOR THE EVALUATION OF DOSSIERS FOR BIOCIDAL PRODUCTS - Conclusions - (68)	general		EH	4.4. Persistent, Mobile and Toxic or Very Persistent, Very Mobile properties	PMT/vPvM	68. The evaluating body shall conclude that the biocidal product does not comply with criterion (iv) under point (b) of Article 19(1) where, under the proposed conditions of use, the foreseeable concentration of the active substance or any other substance of concern, or of relevant metabolites or breakdown or reaction products in groundwater, exceeds the lower of the following concentrations: — t…
BPR	Annex VI - COMMON PRINCIPLES FOR THE EVALUATION OF DOSSIERS FOR BIOCIDAL PRODUCTS - Conclusions - (69)	general		HHH	3.11. Endocrine disruption for human health	ED HH 1 or 2	69. The evaluating body shall conclude that the biocidal product does not comply with criterion (iv) under point (b) of Article 19(1) where the foreseeable concentration of the active substance or a substance of concern, or of relevant metabolites, breakdown or reaction products to be expected in surface water or its sediments after use of the biocidal product under the proposed conditions of use…
BPR	Annex VI - COMMON PRINCIPLES FOR THE EVALUATION OF DOSSIERS FOR BIOCIDAL PRODUCTS - Conclusions - (69)	general		EH	4.2. Endocrine disruption for the environment	ED ENV 1 or 2	69. The evaluating body shall conclude that the biocidal product does not comply with criterion (iv) under point (b) of Article 19(1) where the foreseeable concentration of the active substance or a substance of concern, or of relevant metabolites, breakdown or reaction products to be expected in surface water or its sediments after use of the biocidal product under the proposed conditions of use…
BPR	Annex VI - COMMON PRINCIPLES FOR THE EVALUATION OF DOSSIERS FOR BIOCIDAL PRODUCTS - Conclusions - (69)	general		EH	4.3. Persistent, Bioaccumulative and Toxic or Very Persistent, Very Bioaccumulative properties	PBT/vPvB	69. The evaluating body shall conclude that the biocidal product does not comply with criterion (iv) under point (b) of Article 19(1) where the foreseeable concentration of the active substance or a substance of concern, or of relevant metabolites, breakdown or reaction products to be expected in surface water or its sediments after use of the biocidal product under the proposed conditions of use…
BPR	Annex VI - COMMON PRINCIPLES FOR THE EVALUATION OF DOSSIERS FOR BIOCIDAL PRODUCTS - Conclusions - (69)	general		EH	4.4. Persistent, Mobile and Toxic or Very Persistent, Very Mobile properties	PMT/vPvM	69. The evaluating body shall conclude that the biocidal product does not comply with criterion (iv) under point (b) of Article 19(1) where the foreseeable concentration of the active substance or a substance of concern, or of relevant metabolites, breakdown or reaction products to be expected in surface water or its sediments after use of the biocidal product under the proposed conditions of use…
BPR	Annex VI - COMMON PRINCIPLES FOR THE EVALUATION OF DOSSIERS FOR BIOCIDAL PRODUCTS - Conclusions - (71)	general		HHH	3.11. Endocrine disruption for human health	ED HH 1 or 2	71. The evaluating body shall conclude that the biocidal product does not comply with criterion (iv) under point (b) of Article 19(1) where, under the proposed conditions of use, the foreseeable concentration of the active substance or any other substance of concern, or of relevant metabolites or breakdown or reaction products in soil, has an unacceptable impact on non-target species, unless it i…
BPR	Annex VI - COMMON PRINCIPLES FOR THE EVALUATION OF DOSSIERS FOR BIOCIDAL PRODUCTS - Conclusions - (71)	general		EH	4.2. Endocrine disruption for the environment	ED ENV 1 or 2	71. The evaluating body shall conclude that the biocidal product does not comply with criterion (iv) under point (b) of Article 19(1) where, under the proposed conditions of use, the foreseeable concentration of the active substance or any other substance of concern, or of relevant metabolites or breakdown or reaction products in soil, has an unacceptable impact on non-target species, unless it i…
BPR	Annex VI - COMMON PRINCIPLES FOR THE EVALUATION OF DOSSIERS FOR BIOCIDAL PRODUCTS - Conclusions - (71)	general		EH	4.3. Persistent, Bioaccumulative and Toxic or Very Persistent, Very Bioaccumulative properties	PBT/vPvB	71. The evaluating body shall conclude that the biocidal product does not comply with criterion (iv) under point (b) of Article 19(1) where, under the proposed conditions of use, the foreseeable concentration of the active substance or any other substance of concern, or of relevant metabolites or breakdown or reaction products in soil, has an unacceptable impact on non-target species, unless it i…
BPR	Annex VI - COMMON PRINCIPLES FOR THE EVALUATION OF DOSSIERS FOR BIOCIDAL PRODUCTS - Conclusions - (71)	general		EH	4.4. Persistent, Mobile and Toxic or Very Persistent, Very Mobile properties	PMT/vPvM	71. The evaluating body shall conclude that the biocidal product does not comply with criterion (iv) under point (b) of Article 19(1) where, under the proposed conditions of use, the foreseeable concentration of the active substance or any other substance of concern, or of relevant metabolites or breakdown or reaction products in soil, has an unacceptable impact on non-target species, unless it i…
BPR	Annex VI - COMMON PRINCIPLES FOR THE EVALUATION OF DOSSIERS FOR BIOCIDAL PRODUCTS - Conclusions - (73)	general		HHH	3.11. Endocrine disruption for human health	ED HH 1 or 2	73. The evaluating body shall conclude that the biocidal product does not comply with criterion (iv) under point (b) of Article 19(1) where there is a reasonably foreseeable possibility of non-target organisms being exposed to the biocidal product, if for any active substance or substance of concern: — the PEC/PNEC is above 1, or — the concentration of the active substance or any other substance …
BPR	Annex VI - COMMON PRINCIPLES FOR THE EVALUATION OF DOSSIERS FOR BIOCIDAL PRODUCTS - Conclusions - (73)	general		EH	4.2. Endocrine disruption for the environment	ED ENV 1 or 2	73. The evaluating body shall conclude that the biocidal product does not comply with criterion (iv) under point (b) of Article 19(1) where there is a reasonably foreseeable possibility of non-target organisms being exposed to the biocidal product, if for any active substance or substance of concern: — the PEC/PNEC is above 1, or — the concentration of the active substance or any other substance …
BPR	Annex VI - COMMON PRINCIPLES FOR THE EVALUATION OF DOSSIERS FOR BIOCIDAL PRODUCTS - Conclusions - (73)	general		EH	4.3. Persistent, Bioaccumulative and Toxic or Very Persistent, Very Bioaccumulative properties	PBT/vPvB	73. The evaluating body shall conclude that the biocidal product does not comply with criterion (iv) under point (b) of Article 19(1) where there is a reasonably foreseeable possibility of non-target organisms being exposed to the biocidal product, if for any active substance or substance of concern: — the PEC/PNEC is above 1, or — the concentration of the active substance or any other substance …
BPR	Annex VI - COMMON PRINCIPLES FOR THE EVALUATION OF DOSSIERS FOR BIOCIDAL PRODUCTS - Conclusions - (73)	general		EH	4.4. Persistent, Mobile and Toxic or Very Persistent, Very Mobile properties	PMT/vPvM	73. The evaluating body shall conclude that the biocidal product does not comply with criterion (iv) under point (b) of Article 19(1) where there is a reasonably foreseeable possibility of non-target organisms being exposed to the biocidal product, if for any active substance or substance of concern: — the PEC/PNEC is above 1, or — the concentration of the active substance or any other substance …
BPR	Annex VI - COMMON PRINCIPLES FOR THE EVALUATION OF DOSSIERS FOR BIOCIDAL PRODUCTS - Conclusions - (74)	general		HHH	3.11. Endocrine disruption for human health	ED HH 1 or 2	74. The evaluating body shall conclude that the biocidal product does not comply with criterion (iv) under point (b) of Article 19(1) where there is a reasonably foreseeable possibility of micro-organisms in sewage treatment plants being exposed to the biocidal product, if for any active substance, substance of concern, relevant metabolite, breakdown or reaction product the PEC/PNEC ratio is abov…
BPR	Annex VI - COMMON PRINCIPLES FOR THE EVALUATION OF DOSSIERS FOR BIOCIDAL PRODUCTS - Conclusions - (74)	general		EH	4.2. Endocrine disruption for the environment	ED ENV 1 or 2	74. The evaluating body shall conclude that the biocidal product does not comply with criterion (iv) under point (b) of Article 19(1) where there is a reasonably foreseeable possibility of micro-organisms in sewage treatment plants being exposed to the biocidal product, if for any active substance, substance of concern, relevant metabolite, breakdown or reaction product the PEC/PNEC ratio is abov…
BPR	Annex VI - COMMON PRINCIPLES FOR THE EVALUATION OF DOSSIERS FOR BIOCIDAL PRODUCTS - Conclusions - (74)	general		EH	4.3. Persistent, Bioaccumulative and Toxic or Very Persistent, Very Bioaccumulative properties	PBT/vPvB	74. The evaluating body shall conclude that the biocidal product does not comply with criterion (iv) under point (b) of Article 19(1) where there is a reasonably foreseeable possibility of micro-organisms in sewage treatment plants being exposed to the biocidal product, if for any active substance, substance of concern, relevant metabolite, breakdown or reaction product the PEC/PNEC ratio is abov…
BPR	Annex VI - COMMON PRINCIPLES FOR THE EVALUATION OF DOSSIERS FOR BIOCIDAL PRODUCTS - Conclusions - (74)	general		EH	4.4. Persistent, Mobile and Toxic or Very Persistent, Very Mobile properties	PMT/vPvM	74. The evaluating body shall conclude that the biocidal product does not comply with criterion (iv) under point (b) of Article 19(1) where there is a reasonably foreseeable possibility of micro-organisms in sewage treatment plants being exposed to the biocidal product, if for any active substance, substance of concern, relevant metabolite, breakdown or reaction product the PEC/PNEC ratio is abov…
PPPR	Article 24(1) Candidates for substitution	specific		HHH	3.11. Endocrine disruption for human health	ED HH 1 or 2	1. An active substance complying with the criteria provided for in Article 4 shall be approved, for a period not exceeding seven years, as a candidate for substitution if it meets one or more of the additional criteria laid down in point 4 of Annex II. By way of derogation from Article 14(2), the approval may be renewed once or more for periods not exceeding seven years.
PPPR	Article 24(1) Candidates for substitution	specific		EH	4.2. Endocrine disruption for the environment	ED ENV 1 or 2	1. An active substance complying with the criteria provided for in Article 4 shall be approved, for a period not exceeding seven years, as a candidate for substitution if it meets one or more of the additional criteria laid down in point 4 of Annex II. By way of derogation from Article 14(2), the approval may be renewed once or more for periods not exceeding seven years.
PPPR	Article 24(1) Candidates for substitution	specific		EH	4.3. Persistent, Bioaccumulative and Toxic or Very Persistent, Very Bioaccumulative properties	PBT/vPvB	1. An active substance complying with the criteria provided for in Article 4 shall be approved, for a period not exceeding seven years, as a candidate for substitution if it meets one or more of the additional criteria laid down in point 4 of Annex II. By way of derogation from Article 14(2), the approval may be renewed once or more for periods not exceeding seven years.
PPPR	Article 32(2) Duration	specific		HHH	3.11. Endocrine disruption for human health	ED HH 1 or 2	2. Authorisations may be granted for shorter periods to synchronise the re-evaluation of similar products for the purposes of a comparative assessment of products containing candidates for substitution as provided for in Article 50.
PPPR	Article 32(2) Duration	specific		EH	4.2. Endocrine disruption for the environment	ED ENV 1 or 2	2. Authorisations may be granted for shorter periods to synchronise the re-evaluation of similar products for the purposes of a comparative assessment of products containing candidates for substitution as provided for in Article 50.
PPPR	Article 32(2) Duration	specific		EH	4.3. Persistent, Bioaccumulative and Toxic or Very Persistent, Very Bioaccumulative properties	PBT/vPvB	2. Authorisations may be granted for shorter periods to synchronise the re-evaluation of similar products for the purposes of a comparative assessment of products containing candidates for substitution as provided for in Article 50.
PPPR	Article 41(2) Authorization	specific		HHH	3.11. Endocrine disruption for human health	ED HH 1 or 2	2. By way of derogation from paragraph 1, the Member State may authorise the plant protection product where: (a) an authorisation under point (b) of Article 40(1) was applied for; (b) it contains a candidate of substitution; (c) Article 30 has been applied; or (d) it contains a substance approved in accordance with Article 4(7). [1. The Member State to which an application under Article 40 is sub…
PPPR	Article 41(2) Authorization	specific		EH	4.2. Endocrine disruption for the environment	ED ENV 1 or 2	2. By way of derogation from paragraph 1, the Member State may authorise the plant protection product where: (a) an authorisation under point (b) of Article 40(1) was applied for; (b) it contains a candidate of substitution; (c) Article 30 has been applied; or (d) it contains a substance approved in accordance with Article 4(7). [1. The Member State to which an application under Article 40 is sub…
PPPR	Article 41(2) Authorization	specific		EH	4.3. Persistent, Bioaccumulative and Toxic or Very Persistent, Very Bioaccumulative properties	PBT/vPvB	2. By way of derogation from paragraph 1, the Member State may authorise the plant protection product where: (a) an authorisation under point (b) of Article 40(1) was applied for; (b) it contains a candidate of substitution; (c) Article 30 has been applied; or (d) it contains a substance approved in accordance with Article 4(7). [1. The Member State to which an application under Article 40 is sub…
SHSWD	Annex III - MINIMUM REQUIREMENTS GOVERNING SIGNS ON CONTAINERS AND PIPES - 1	general		HHH	3.11. Endocrine disruption for human health	ED HH 1 or 2	1. Containers used at work for chemical substances or mixtures classified as hazardous according to the criteria for any physical or health hazard class in accordance with Regulation (EC) No 1272/2008, and containers used for the storage of such hazardous substances or mixtures, together with the visible pipes containing or transporting such hazardous substances and mixtures, must be labelled wit…
SHSWD	Annex III - MINIMUM REQUIREMENTS GOVERNING SIGNS ON CONTAINERS AND PIPES - 28	general		HHH	3.11. Endocrine disruption for human health	ED HH 1 or 2	1. Containers used at work for chemical substances or mixtures classified as hazardous according to the criteria for any physical or health hazard class in accordance with Regulation (EC) No 1272/2008, and containers used for the storage of such hazardous substances or mixtures, together with the visible pipes containing or transporting such hazardous substances and mixtures, must be labelled wit…
CAD	Article 10(4) Health surveillance	general		HHH	3.11. Endocrine disruption for human health	ED HH 1 or 2	4. Where, as a result of health surveillance: — a worker is found to have an identifiable disease or adverse health effect which is considered by a doctor or occupational health-care professional to be the result of exposure at work to a hazardous chemical agent, or — a binding biological limit value is found to have been exceeded, the worker shall be informed by the doctor or other suitably qual…
MDR	Annex I - CHAPTER II, REQUIREMENTS REGARDING DESIGN AND MANUFACTURE - 10.4.2. Justification regarding the presence of CMR and/or endocrine-disrupting substances	specific		HHH	3.11. Endocrine disruption for human health	ED HH 1 or 2	The justification for the presence of such substances shall be based upon: (a) an analysis and estimation of potential patient or user exposure to the substance; (b) an analysis of possible alternative substances, materials or designs, including, where available, information about independent research, peer-reviewed studies, scientific opinions from relevant scientific committees and an analysis …

## Sheet: Definitions
Regulation	Article number and name	Reference type (general/ specific)	Type of hazard	CLP Hazard class	CLP Hazard category	Obligation
REACH	Annex XIII CRITERIA FOR THE IDENTIFICATION OF PERSISTENT, BIOACCUMULATIVE AND TOXIC SUBSTANCES, AND VERY PERSISTENT AND VERY BIOACCUMULATIVE SUBSTANCES - 1.1.3	specific	HHH	3.5. Germ cell mutagenicity	Muta. 1A, 1B	1.1.3. Toxicity A substance fulfils the toxicity criterion (T) in any of the following situations: (a) the long-term no-observed effect concentration (NOEC) or EC10 for marine or freshwater organisms is less than 0,01 mg/l; (b) the substance meets the criteria for classification as carcinogenic (category 1A or 1B), germ cell mutagenic (category 1A or 1B), or toxic for reproduction (category 1A, 1…
			HHH	3.6. Carcinogenicity	Carc. 1A, 1B
			HHH	3.7. Reproductive toxicity	Repr. 1A, 1B or 2
			HHH	3.9. Specific target organ toxicity — repeated exposure	STOT (RE) 1 or 2
BPR	Article 3(f) Definitions	general	PH	2.1. Explosives	Unst. Expl./Expl.	‘substance of concern’ means any substance, other than the active substance, which has an inherent capacity to cause an adverse effect, immediately or in the more distant future, on humans, in particular vulnerable groups, animals or the environment and is present or is produced in a biocidal product in sufficient concentration to present risks of such an effect. Such a substance would, unless th…
			PH	2.2. Flammable gases	Flam. Gas
			PH	2.3. Aerosols	Aerosol
			PH	2.4. Oxidising gases	Ox. Gas 1
			PH	2.5. Gases under pressure	Press. Gas
			PH	2.6. Flammable liquids	Flam. Liq.
			PH	2.7. Flammable solids	Flam. Sol.
			PH	2.8. Self-reactive substances and mixtures	Self-react.
			PH	2.9. Pyrophoric liquids	Pyr. Liq.
			PH	2.10. Pyrophoric solids	Pyr. Sol.
			PH	2.11. Self-heating substances and mixtures	Self-heat.
			PH	2.12. Substances and mixtures which in contact with water emit flammable gases	Water-react.
			PH	2.13. Oxidising liquids	Ox. Liq.
			PH	2.14. Oxidising solids	Ox. Sol.
			PH	2.15. Organic peroxides	Org. Perox.
			PH	2.16. Corrosive to metals	Met. Corr. 1
			PH	2.17. Desensitised explosive	Desen. Expl.
			HHH	3.1. Acute toxicity	Acute Tox. 1-4
			HHH	3.2. Skin corrosion/irritation	Skin Corr. 1/Skin Irr. 2
			HHH	3.3. Serious eye damage/eye irritation	Eye Dam. 1/Eye Irr. 2
			HHH	3.4. Respiratory or skin sensitisation	Resp. Sens. 1/Skin. Sens. 1
			HHH	3.5. Germ cell mutagenicity	Muta. 1A, 1B or 2
			HHH	3.6. Carcinogenicity	Carc. 1A, 1B or 2
			HHH	3.7. Reproductive toxicity	Repr. 1A, 1B or 2/Lact.
			HHH	3.8. Specific target organ toxicity — single exposure	STOT (SE) 1-3
			HHH	3.9. Specific target organ toxicity — repeated exposure	STOT (RE) 1 or 2
			HHH	3.10. Aspiration hazard	Asp. Tox. 1
			HHH	3.11. Endocrine disruption for human health	ED HH 1 or 2
			EH	4.1. Hazardous to the aquatic environment	Aquatic Acute 1/Aquatic Chronic 1-4
			EH	4.2. Endocrine disruption for the environment	ED ENV 1 or 2
			EH	4.3. Persistent, Bioaccumulative and Toxic or Very Persistent, Very Bioaccumulative properties	PBT/vPvB
			EH	4.4. Persistent, Mobile and Toxic or Very Persistent, Very Mobile properties	PMT/vPvM
			AH	5.1. Hazardous to the ozone layer	Ozone
BPR	Article 10(1)(a) Active substances which are candidates for substitution	specific	HHH	3.4. Respiratory or skin sensitisation	Resp. Sens. 1	1. An active substance shall be considered a candidate for substitution if any of the following conditions are met: (a) it meets at least one of the exclusion criteria listed in Article 5(1) but may be approved in accordance with Article 5(2); (b) it meets the criteria to be classified, in accordance with Regulation (EC) No 1272/2008, as a respiratory sensitiser; (c) its acceptable daily intake, …
			HHH	3.5. Germ cell mutagenicity	Muta. 1A, 1B
			HHH	3.6. Carcinogenicity	Carc. 1A, 1B
			HHH	3.7. Reproductive toxicity	Repr. 1A, 1B
			HHH	3.11. Endocrine disruption for human health	ED HH 1 or 2
			EH	4.2. Endocrine disruption for the environment	ED ENV 1 or 2
			EH	4.3. Persistent, Bioaccumulative and Toxic or Very Persistent, Very Bioaccumulative properties	PBT/vPvB
BPR	Article 28(2) Amendment of Annex I	specific	PH	2.1. Explosives	Unst. Expl./Expl.	2. Active substances give rise to concern where: (a) they meet the criteria for classification according to Regulation (EC) No 1272/2008 as: — explosive/highly flammable, — organic peroxide, — acutely toxic of category 1, 2 or 3, — corrosive of category 1A, 1B or 1C, — respiratory sensitiser, — skin sensitiser, — germ cell mutagen of category 1 or 2; — carcinogen of category 1 or 2, — human repro…
			PH	2.15. Organic peroxides	Org. Perox.
			HHH	3.1. Acute toxicity	Acute Tox. 1-3
			HHH	3.2. Skin corrosion/irritation	Skin Corr. 1A, 1B, 1C
			HHH	3.4. Respiratory or skin sensitisation	Resp. Sens. 1/Skin. Sens. 1
			HHH	3.5. Germ cell mutagenicity	Muta. 1A, 1B or 2
			HHH	3.6. Carcinogenicity	Carc. 1A, 1B or 2
			HHH	3.7. Reproductive toxicity	Repr. 1A, 1B or 2/Lact.
			HHH	3.8. Specific target organ toxicity — single exposure	STOT (SE) 1-3
			HHH	3.9. Specific target organ toxicity — repeated exposure	STOT (RE) 1 or 2
			HHH	3.11. Endocrine disruption for human health	ED HH 1 or 2
			EH	4.1. Hazardous to the aquatic environment	Aquatic Acute 1
			EH	4.2. Endocrine disruption for the environment	ED ENV 1 or 2
			EH	4.3. Persistent, Bioaccumulative and Toxic or Very Persistent, Very Bioaccumulative properties	PBT/vPvB
PPPR	Article 3(4) Definitions	general	PH	2.1. Explosives	Unst. Expl./Expl.	4. ‘substance of concern’ means any substance which has an inherent capacity to cause an adverse effect on humans, animals or the environment and is present or is produced in a plant protection product in sufficient concentration to present risks of such an effect. Such substances include, but are not limited to, substances meeting the criteria to be classified as hazardous in accordance with Reg…
			PH	2.2. Flammable gases	Flam. Gas
			PH	2.3. Aerosols	Aerosol
			PH	2.4. Oxidising gases	Ox. Gas 1
			PH	2.5. Gases under pressure	Press. Gas
			PH	2.6. Flammable liquids	Flam. Liq.
			PH	2.7. Flammable solids	Flam. Sol.
			PH	2.8. Self-reactive substances and mixtures	Self-react.
			PH	2.9. Pyrophoric liquids	Pyr. Liq.
			PH	2.10. Pyrophoric solids	Pyr. Sol.
			PH	2.11. Self-heating substances and mixtures	Self-heat.
			PH	2.12. Substances and mixtures which in contact with water emit flammable gases	Water-react.
			PH	2.13. Oxidising liquids	Ox. Liq.
			PH	2.14. Oxidising solids	Ox. Sol.
			PH	2.15. Organic peroxides	Org. Perox.
			PH	2.16. Corrosive to metals	Met. Corr. 1
			PH	2.17. Desensitised explosive	Desen. Expl.
			HHH	3.1. Acute toxicity	Acute Tox. 1-4
			HHH	3.2. Skin corrosion/irritation	Skin Corr. 1/Skin Irr. 2
			HHH	3.3. Serious eye damage/eye irritation	Eye Dam. 1/Eye Irr. 2
			HHH	3.4. Respiratory or skin sensitisation	Resp. Sens. 1/Skin. Sens. 1
			HHH	3.5. Germ cell mutagenicity	Muta. 1A, 1B or 2
			HHH	3.6. Carcinogenicity	Carc. 1A, 1B or 2
			HHH	3.7. Reproductive toxicity	Repr. 1A, 1B or 2/Lact.
			HHH	3.8. Specific target organ toxicity — single exposure	STOT (SE) 1-3
			HHH	3.9. Specific target organ toxicity — repeated exposure	STOT (RE) 1 or 2
			HHH	3.10. Aspiration hazard	Asp. Tox. 1
			HHH	3.11. Endocrine disruption for human health	ED HH 1 or 2
			EH	4.1. Hazardous to the aquatic environment	Aquatic Acute 1/Aquatic Chronic 1-4
			EH	4.2. Endocrine disruption for the environment	ED ENV 1 or 2
			EH	4.3. Persistent, Bioaccumulative and Toxic or Very Persistent, Very Bioaccumulative properties	PBT/vPvB
			EH	4.4. Persistent, Mobile and Toxic or Very Persistent, Very Mobile properties	PMT/vPvM
			AH	5.1. Hazardous to the ozone layer	Ozone
PPPR	Article 23(1) Approval criteria for basic substances	general	PH	2.1. Explosives	Unst. Expl./Expl.	1. Basic substances shall be approved in accordance with paragraphs 2 to 6. By way of derogation from Article 5, the approval shall be for an unlimited period. For the purpose of paragraphs 2 to 6, a basic substance is an active substance which: (a) is not a substance of concern; and (b) does not have an inherent capacity to cause endocrine disrupting, neurotoxic or immunotoxic effects; and (c) i…
			PH	2.2. Flammable gases	Flam. Gas
			PH	2.3. Aerosols	Aerosol
			PH	2.4. Oxidising gases	Ox. Gas 1
			PH	2.5. Gases under pressure	Press. Gas
			PH	2.6. Flammable liquids	Flam. Liq.
			PH	2.7. Flammable solids	Flam. Sol.
			PH	2.8. Self-reactive substances and mixtures	Self-react.
			PH	2.9. Pyrophoric liquids	Pyr. Liq.
			PH	2.10. Pyrophoric solids	Pyr. Sol.
			PH	2.11. Self-heating substances and mixtures	Self-heat.
			PH	2.12. Substances and mixtures which in contact with water emit flammable gases	Water-react.
			PH	2.13. Oxidising liquids	Ox. Liq.
			PH	2.14. Oxidising solids	Ox. Sol.
			PH	2.15. Organic peroxides	Org. Perox.
			PH	2.16. Corrosive to metals	Met. Corr. 1
			PH	2.17. Desensitised explosive	Desen. Expl.
			HHH	3.1. Acute toxicity	Acute Tox. 1-4
			HHH	3.2. Skin corrosion/irritation	Skin Corr. 1/Skin Irr. 2
			HHH	3.3. Serious eye damage/eye irritation	Eye Dam. 1/Eye Irr. 2
			HHH	3.4. Respiratory or skin sensitisation	Resp. Sens. 1/Skin. Sens. 1
			HHH	3.5. Germ cell mutagenicity	Muta. 1A, 1B or 2
			HHH	3.6. Carcinogenicity	Carc. 1A, 1B or 2
			HHH	3.7. Reproductive toxicity	Repr. 1A, 1B or 2/Lact.
			HHH	3.8. Specific target organ toxicity — single exposure	STOT (SE) 1-3
			HHH	3.9. Specific target organ toxicity — repeated exposure	STOT (RE) 1 or 2
			HHH	3.10. Aspiration hazard	Asp. Tox. 1
			HHH	3.11. Endocrine disruption for human health	ED HH 1 or 2
			EH	4.1. Hazardous to the aquatic environment	Aquatic Acute 1/Aquatic Chronic 1-4
			EH	4.2. Endocrine disruption for the environment	ED ENV 1 or 2
			EH	4.3. Persistent, Bioaccumulative and Toxic or Very Persistent, Very Bioaccumulative properties	PBT/vPvB
			EH	4.4. Persistent, Mobile and Toxic or Very Persistent, Very Mobile properties	PMT/vPvM
			AH	5.1. Hazardous to the ozone layer	Ozone
PPPR	ANNEX II - Procedure and criteria for the approval of active substances, safeners and synergists pursuant to Chapter II - 4. Candidate for substitution	specific	HHH	3.6. Carcinogenicity	Carc. 1A, 1B	An active substance shall be approved as a candidate for substitution pursuant to Article 24 where any of the following conditions are met: — its ADI, ARfD or AOEL is significantly lower than those of the majority of the approved active substances within groups of substances/use categories — it meets two of the criteria to be considered as a PBT substance, — there are reasons for concern linked t…
			HHH	3.7. Reproductive toxicity	Repr. 1A, 1B
			HHH	3.11. Endocrine disruption for human health	ED HH 1 or 2
			EH	4.2. Endocrine disruption for the environment	ED ENV 1 or 2
			EH	4.3. Persistent, Bioaccumulative and Toxic or Very Persistent, Very Bioaccumulative properties	PBT/vPvB
PPPR	ANNEX II - Procedure and criteria for the approval of active substances, safeners and synergists pursuant to Chapter II - 3. Criteria for the approval of an active substance - 3.7.2	specific	HHH	3.5. Germ cell mutagenicity	Muta. 1A, 1B	3.7.2. An active substance, safener or synergist shall only be approved if it is not considered to be a persistent, bioaccumulative and toxic (PBT) substance. A substance that fulfils all three of the criteria of the points below is a PBT substance. 3.7.2.3. Toxicity An active substance, safener or synergist fulfils the toxicity criterion where: — the long-term no-observed effect concentration fo…
			HHH	3.6. Carcinogenicity	Carc. 1A, 1B
			HHH	3.7. Reproductive toxicity	Repr. 1A, 1B, 2
			HHH	3.9. Specific target organ toxicity — repeated exposure	STOT (RE) 1 or 2
PPPR	ANNEX II - Procedure and criteria for the approval of active substances, safeners and synergists pursuant to Chapter II - 5. Low-risk active substances - 5.1.1	specific	PH	2.1. Explosives	Unst. Expl./Expl.	5.1.1. An active substance, other than a micro-organism, shall not be considered as being of low-risk where it corresponds to any of the following: (a) it is or has to be classified in accordance with Regulation (EC) No 1272/2008 as any of the following: — carcinogenic category 1A, 1B or 2, — mutagenic category 1A, 1B or 2, — toxic to reproduction category 1A, 1B or 2, — skin sensitiser category …
			HHH	3.1. Acute toxicity	Acute Tox. 1-3
			HHH	3.2. Skin corrosion/irritation	Skin Corr. 1A, 1B, 1C
			HHH	3.3. Serious eye damage/eye irritation	Eye Dam. 1
			HHH	3.4. Respiratory or skin sensitisation	Resp. Sens. 1/Skin. Sens. 1
			HHH	3.5. Germ cell mutagenicity	Muta. 1A, 1B or 2
			HHH	3.6. Carcinogenicity	Carc. 1A, 1B or 2
			HHH	3.7. Reproductive toxicity	Repr. 1A, 1B or 2
			HHH	3.8. Specific target organ toxicity — single exposure	STOT (SE) 1 or 2
			HHH	3.9. Specific target organ toxicity — repeated exposure	STOT (RE) 1 or 2
			HHH	3.11. Endocrine disruption for human health	ED HH 1 or 2
			EH	4.1. Hazardous to the aquatic environment	Aquatic Acute 1/Aquatic Chronic 1
			EH	4.2. Endocrine disruption for the environment	ED ENV 1 or 2
IED	Article 3(18) Definitions	general	PH	2.1. Explosives	Unst. Expl./Expl.	(18) ‘hazardous substances’ means substances or mixtures as defined in Article 3 of Regulation (EC) No 1272/2008 of the European Parliament and of the Council of 16 December 2008 on classification, labelling and packaging of substances and mixtures
			PH	2.2. Flammable gases	Flam. Gas
			PH	2.3. Aerosols	Aerosol
			PH	2.4. Oxidising gases	Ox. Gas 1
			PH	2.5. Gases under pressure	Press. Gas
			PH	2.6. Flammable liquids	Flam. Liq.
			PH	2.7. Flammable solids	Flam. Sol.
			PH	2.8. Self-reactive substances and mixtures	Self-react.
			PH	2.9. Pyrophoric liquids	Pyr. Liq.
			PH	2.10. Pyrophoric solids	Pyr. Sol.
			PH	2.11. Self-heating substances and mixtures	Self-heat.
			PH	2.12. Substances and mixtures which in contact with water emit flammable gases	Water-react.
			PH	2.13. Oxidising liquids	Ox. Liq.
			PH	2.14. Oxidising solids	Ox. Sol.
			PH	2.15. Organic peroxides	Org. Perox.
			PH	2.16. Corrosive to metals	Met. Corr. 1
			PH	2.17. Desensitised explosive	Desen. Expl.
			HHH	3.1. Acute toxicity	Acute Tox. 1-4
			HHH	3.2. Skin corrosion/irritation	Skin Corr. 1/Skin Irr. 2
			HHH	3.3. Serious eye damage/eye irritation	Eye Dam. 1/Eye Irr. 2
			HHH	3.4. Respiratory or skin sensitisation	Resp. Sens. 1/Skin. Sens. 1
			HHH	3.5. Germ cell mutagenicity	Muta. 1A, 1B or 2
			HHH	3.6. Carcinogenicity	Carc. 1A, 1B or 2
			HHH	3.7. Reproductive toxicity	Repr. 1A, 1B or 2/Lact.
			HHH	3.8. Specific target organ toxicity — single exposure	STOT (SE) 1-3
			HHH	3.9. Specific target organ toxicity — repeated exposure	STOT (RE) 1 or 2
			HHH	3.10. Aspiration hazard	Asp. Tox. 1
			HHH	3.11. Endocrine disruption for human health	ED HH 1 or 2
			EH	4.1. Hazardous to the aquatic environment	Aquatic Acute 1/Aquatic Chronic 1-4
			EH	4.2. Endocrine disruption for the environment	ED ENV 1 or 2
			EH	4.3. Persistent, Bioaccumulative and Toxic or Very Persistent, Very Bioaccumulative properties	PBT/vPvB
			EH	4.4. Persistent, Mobile and Toxic or Very Persistent, Very Mobile properties	PMT/vPvM
			AH	5.1. Hazardous to the ozone layer	Ozone
EoLVD	Article 2(11) Definitions	specific	PH	2.1. Explosives	Unst. Expl./Expl.	11. ‘hazardous substance’ means any substance which fulfils the criteria for any of the following hazard classes or categories set out in Annex I of Regulation (EC) No 1272/2008 of the European Parliament and of the Council of 16 December 2008 on classification, labelling and packaging of substances and mixtures ( 1 ); (a) hazard classes 2.1 to 2.4, 2.6 and 2.7, 2.8 types A and B, 2.9, 2.10, 2.12…
			PH	2.2. Flammable gases	Flam. Gas
			PH	2.3. Aerosols	Aerosol
			PH	2.4. Oxidising gases	Ox. Gas 1
			PH	2.6. Flammable liquids	Flam. Liq.
			PH	2.7. Flammable solids	Flam. Sol.
			PH	2.8. Self-reactive substances and mixtures	Self-react. Type A and B
			PH	2.9. Pyrophoric liquids	Pyr. Liq.
			PH	2.10. Pyrophoric solids	Pyr. Sol.
			PH	2.12. Substances and mixtures which in contact with water emit flammable gases	Water-react.
			PH	2.13. Oxidising liquids	Ox. Liq. Category 1 and 2
			PH	2.14. Oxidising solids	Ox. Sol. Category 1 and 2
			PH	2.15. Organic peroxides	Org. Perox. Types A to F
			HHH	3.1. Acute toxicity	Acute Tox. 1-4
			HHH	3.2. Skin corrosion/irritation	Skin Corr. 1/Skin Irr. 2
			HHH	3.3. Serious eye damage/eye irritation	Eye Dam. 1/Eye Irr. 2
			HHH	3.4. Respiratory or skin sensitisation	Resp. Sens. 1/Skin. Sens. 1
			HHH	3.5. Germ cell mutagenicity	Muta. 1A, 1B or 2
			HHH	3.6. Carcinogenicity	Carc. 1A, 1B or 2
			HHH	3.7. Reproductive toxicity	Repr. 1A, 1B or 2/Lact. adverse effects on sexual function and fertility or on development
			HHH	3.8. Specific target organ toxicity — single exposure	STOT (SE) 1-3 effects other than narcotic effects
			HHH	3.9. Specific target organ toxicity — repeated exposure	STOT (RE) 1 or 2
			HHH	3.10. Aspiration hazard	Asp. Tox. 1
			EH	4.1. Hazardous to the aquatic environment	Aquatic Acute 1/Aquatic Chronic 1-4
			AH	5.1. Hazardous to the ozone layer	Ozone
WFD	Annex III - Properties of wast which render it hazardous	specific	PH	2.1. Explosives	Unst. Expl./Expl.	‘Explosive:’ waste which is capable by chemical reaction of producing gas at such a temperature and pressure and at such a speed as to cause damage to the surroundings. Pyrotechnic waste, explosive organic peroxide waste and explosive self-reactive waste is included. When a waste contains one or more substances classified by one of the hazard class and category codes and hazard statement codes sh…
			PH	2.8. Self-reactive substances and mixtures	Self-react.
WFD	Annex III - Properties of wast which render it hazardous	specific	PH	2.4. Oxidising gases	Ox. Gas 1	‘Oxidising:’ waste which may, generally by providing oxygen, cause or contribute to the combustion of other materials. When a waste contains one or more substances classified by one of the hazard class and category codes and hazard statement codes shown in Table 2, the waste shall be assessed for HP 2, where appropriate and proportionate, according to test methods. If the presence of a substance …
			PH	2.13. Oxidising liquids	Ox. Liq. 1-3
			PH	2.14. Oxidising solids	Ox. Sol. 1-3
WFD	Annex III - Properties of wast which render it hazardous	specific	PH	2.2. Flammable gases	Flam. Gas	‘Flammable:’ —flammable liquid wasteliquid waste having a flash point below 60 °C or waste gas oil, diesel and light heating oils having a flash point > 55 °C and ≤ 75 °C; —flammable pyrophoric liquid and solid wastesolid or liquid waste which, even in small quantities, is liable to ignite within five minutes after coming into contact with air; —flammable solid wastesolid waste which is readily c…
			PH	2.3. Aerosols	Aerosol
			PH	2.6. Flammable liquids	Flam. Liq.
			PH	2.7. Flammable solids	Flam. Sol.
			PH	2.15. Organic peroxides	Org. Perox.
			PH	2.9. Pyrophoric liquids	Pyr. Liq.
			PH	2.10. Pyrophoric solids	Pyr. Sol.
			PH	2.11. Self-heating substances and mixtures	Self-heat.
			PH	2.12. Substances and mixtures which in contact with water emit flammable gases	Water-react.
WFD	Annex III - Properties of wast which render it hazardous	specific	HHH	3.2. Skin corrosion/irritation	Skin Corr. 1/Skin Irr. 2	‘Irritant — skin irritation and eye damage:’ waste which on application can cause skin irritation or damage to the eye. When a waste contains one or more substances in concentrations above the cut-off value, that are classified by one of the following hazard class and category codes and hazard statement codes and one or more of the following concentration limits is exceeded or equalled, the waste…
			HHH	3.3. Serious eye damage/eye irritation	Eye Dam. 1/Eye Irr. 2
WFD	Annex III - Properties of wast which render it hazardous	specific	HHH	3.8. Specific target organ toxicity — single exposure	STOT (SE) 1-3	‘Specific Target Organ Toxicity (STOT)/Aspiration Toxicity:’ waste which can cause specific target organ toxicity either from a single or repeated exposure, or which cause acute toxic effects following aspiration. When a waste contains one or more substances classified by one or more of the following hazard class and category codes and hazard statement codes shown in Table 4, and one or more of t…
			HHH	3.9. Specific target organ toxicity — repeated exposure	STOT (RE) 1 or 2
			HHH	3.10. Aspiration hazard	Asp. Tox. 1
WFD	Annex III - Properties of wast which render it hazardous	specific	HHH	3.1. Acute toxicity	Acute Tox. 1-4	‘Acute Toxicity:’ waste which can cause acute toxic effects following oral or dermal administration, or inhalation exposure. If the sum of the concentrations of all substances contained in a waste, classified with an acute toxic hazard class and category code and hazard statement code given in Table 5, exceeds or equals the threshold given in that table, the waste shall be classified as hazardous…
WFD	Annex III - Properties of wast which render it hazardous	specific	HHH	3.6. Carcinogenicity	Carc. 1A, 1B or 2	‘Carcinogenic:’ waste which induces cancer or increases its incidence. When a waste contains a substance classified by one of the following hazard class and category codes and hazard statement codes and exceeds or equals one of the following concentration limits shown in Table 6, the waste shall be classified as hazardous by HP 7. When more than one substance classified as carcinogenic is present…
WFD	Annex III - Properties of wast which render it hazardous	specific	HHH	3.2. Skin corrosion/irritation	Skin Corr. 1	‘Corrosive:’ waste which on application can cause skin corrosion. When a waste contains one or more substances classified as Skin corr.1A, 1B or 1C (H314) and the sum of their concentrations exceeds or equals 5 %, the waste shall be classified as hazardous by HP 8. The cut-off value for consideration in an assessment for Skin corr. 1A, 1B, 1C (H314) is 1.0 %.
WFD	Annex III - Properties of wast which render it hazardous	specific	HHH	3.7. Reproductive toxicity	Repr. 1A, 1B or 2	‘Toxic for reproduction:’ waste which has adverse effects on sexual function and fertility in adult males and females, as well as developmental toxicity in the offspring. When a waste contains a substance classified by one of the following hazard class and category codes and hazard statement codes and exceeds or equals one of the following concentration limits shown in Table 7, the waste shall be…
WFD	Annex III - Properties of wast which render it hazardous	specific	HHH	3.5. Germ cell mutagenicity	Muta. 1A, 1B or 2	‘Mutagenic:’ waste which may cause a mutation, that is a permanent change in the amount or structure of the genetic material in a cell. When a waste contains a substance classified by one of the following hazard class and category codes and hazard statement codes and exceeds or equals one of the following concentration limits shown in Table 8, the waste shall be classified as hazardous according …
WFD	Annex III - Properties of wast which render it hazardous	specific	HHH	3.4. Respiratory or skin sensitisation	Resp. Sens. 1/Skin. Sens. 1	‘Sensitising:’ waste which contains one or more substances known to cause sensitising effects to the skin or the respiratory organs. When a waste contains a substance classified as sensitising and is assigned to one of the hazard statement codes H317 or H334 and one individual substance equals or exceeds the concentration limit of 10 %, the waste shall be classified as hazardous by HP 13.
WFD	Annex III - Properties of wast which render it hazardous	specific	HHH	3.1. Acute toxicity	Acute Tox. 1-3	‘Release of an acute toxic gas:’ waste which releases acute toxic gases (Acute Tox. 1, 2 or 3) in contact with water or an acid. When a waste contains a substance assigned to one of the following supplemental hazards EUH029, EUH031 and EUH032, it shall be classified as hazardous by HP 12 according to test methods or guidelines.
WFD	Annex III - Properties of wast which render it hazardous	specific	E	4.1. Hazardous to the aquatic environment	Aquatic Acute 1/Aquatic Chronic 1-4	‘Ecotoxic:’ waste which presents or may present immediate or delayed risks for one or more sectors of the environment. Waste which fulfils any of the following conditions shall be classified as hazardous by HP 14: — Waste which contains a substance classified as ozone depleting assigned the hazard statement code H420 in accordance with Regulation (EC) No 1272/2008 of the European Parliament and o…
			AH	5.1. Hazardous to the ozone layer	Ozone
Water Framework Directive	Article 2(29) Definitions	specific	EH	4.3. Persistent, Bioaccumulative and Toxic or Very Persistent, Very Bioaccumulative properties	PBT/vPvB	29. ‘Hazardous substances’ means substances or groups of substances that are toxic, persistent and liable to bio-accumulate, and other substances or groups of substances which give rise to an equivalent level of concern.
CMD	Article 2(a)(b)(ba) Definitions	specific	HHH	3.6. Carcinogenicity	Carc. 1A or 1B	(a) ‘carcinogen’ means: (i) a substance or mixture which meets the criteria for classification as a category 1A or 1B carcinogen set out in Annex I to Regulation (EC) No 1272/2008 of the European Parliament and of the Council ( 2 ); (b) ‘mutagen’ means: a substance or mixture which meets the criteria for classification as a category 1A or 1B germ cell mutagen set out in Annex I to Regulation (EC)…
			HHH	3.5. Germ cell mutagenicity	Muta. 1A or 1B
			HHH	3.7. Reproductive toxicity	Repr. 1A or 1B
CAD	Article 2(b) Definitions	general	PH	2.1. Explosives	Unst. Expl./Expl.	(b) ‘Hazardous chemical agent’ means: (i) any chemical agent which meets the criteria for classification as hazardous within any physical and/or health hazard classes laid down in Regulation (EC) No 1272/2008 of the European Parliament and of the Council ( 5 ), whether or not that chemical agent is classified under that Regulation;
			PH	2.2. Flammable gases	Flam. Gas
			PH	2.3. Aerosols	Aerosol
			PH	2.4. Oxidising gases	Ox. Gas 1
			PH	2.5. Gases under pressure	Press. Gas
			PH	2.6. Flammable liquids	Flam. Liq.
			PH	2.7. Flammable solids	Flam. Sol.
			PH	2.8. Self-reactive substances and mixtures	Self-react.
			PH	2.9. Pyrophoric liquids	Pyr. Liq.
			PH	2.10. Pyrophoric solids	Pyr. Sol.
			PH	2.11. Self-heating substances and mixtures	Self-heat.
			PH	2.12. Substances and mixtures which in contact with water emit flammable gases	Water-react.
			PH	2.13. Oxidising liquids	Ox. Liq.
			PH	2.14. Oxidising solids	Ox. Sol.
			PH	2.15. Organic peroxides	Org. Perox.
			PH	2.16. Corrosive to metals	Met. Corr. 1
			PH	2.17. Desensitised explosive	Desen. Expl.
			HHH	3.1. Acute toxicity	Acute Tox. 1-4
			HHH	3.2. Skin corrosion/irritation	Skin Corr. 1/Skin Irr. 2
			HHH	3.3. Serious eye damage/eye irritation	Eye Dam. 1/Eye Irr. 2
			HHH	3.4. Respiratory or skin sensitisation	Resp. Sens. 1/Skin. Sens. 1
			HHH	3.5. Germ cell mutagenicity	Muta. 1A, 1B or 2
			HHH	3.6. Carcinogenicity	Carc. 1A, 1B or 2
			HHH	3.7. Reproductive toxicity	Repr. 1A, 1B or 2/Lact.
			HHH	3.8. Specific target organ toxicity — single exposure	STOT (SE) 1-3
			HHH	3.9. Specific target organ toxicity — repeated exposure	STOT (RE) 1 or 2
			HHH	3.10. Aspiration hazard	Asp. Tox. 1
			HHH	3.11. Endocrine disruption for human health	ED HH 1 or 2
